# Supplementary material for: A single-particle mechanofluorescent sensor
Source: Nat Commun. 2024 Jul 19;15:6094. doi: 10.1038/s41467-024-50361-6 (PMC11271541; doi:10.1038/s41467-024-50361-6)
Supplement: Supplementary file 3 — Source Data [file 41467_2024_50361_MOESM3_ESM.xlsx]

## Sheet: Fig. 2g
Fig. 2g
		Temperature [C]	FL Intensity [arb. units]
		40	0.02107
		40	0.00885
		40	0.01113
		40	0.02254
		40	0.00815
		41	-0.00447
		42	0.01233
		43	0.0269
		44	0.01057
		45	0.01253
		46	-0.00136
		47	0.01646
		48	0.0058
		49	0.01163
		50	0.01727
		51	0.01083
		52	0.02416
		53	0.0148
		54	0.02432
		55	0.00846
		56	0.02307
		57	0.02574
		58	0.0103
		59	0.01945
		60	0.02482
		61	0.02442
		62	0.03286
		63	0.02014
		64	0.01933
		65	0.02626
		66	0.02801
		67	0.03355
		68	0.04385
		69	0.02408
		70	0.03289
		71	0.04077
		72	0.05521
		73	0.04324
		74	0.05451
		75	0.08225
		76	0.08032
		77	0.09955
		78	0.11984
		79	0.16789
		80	0.23854
		81	0.27982
		82	0.31764
		83	0.37029
		84	0.45326
		85	0.4971
		86	0.60039
		87	0.66061
		88	0.73809
		89	0.81573
		90	0.87286
		91	0.92379
		92	0.98882
		93	1.00841
		94	1.00339
		95	1.03858
		96	1.02599
		97	1.00094
		98	1.04206
		99	1.03872
		100	1.03611
		100	1.05425
		100	1.06967
		100	1.06263
		100	1.06499
		100	1.08503
		100	1.05762
		100	1.07049
		100	1.09175
		100	1.08692
		100	1.09407
		100	1.06642
		100	1.08201
		100	1.06561
		100	1.09001
		100	1.08559
		100	1.06573
		100	1.08012
		100	1.07855
		100	1.08289
		100	1.08194

## Sheet: Fig. 2h
Fig. 2h
		wavelength	intensity			wavelength	intensity			wavelength	intensity			wavelength	intensity
	PCDA monomers	500.87	1032.08		blue PDA particle	500.87	36134.6		red PDA particle produced by heating at 80 °C for 10 min	500.87	71568.9		mechanically crushed PDA particle	500.87	106569
		502.107	999.03			502.107	36092.5			502.107	71551			502.107	106551
		503.346	1005.19			503.346	36000.1			503.346	71519.1			503.346	106519
		504.583	1005.31			504.583	35995.6			504.583	71533.2			504.583	106533
		505.82	1008.45			505.82	35983.1			505.82	71533.3			505.82	106533
		507.057	1002.54			507.057	35994.4			507.057	71581.6			507.057	106582
		508.294	990.586			508.294	35983.5			508.294	71559.6			508.294	106560
		509.53	999.764			509.53	35930.4			509.53	71583.8			509.53	106584
		510.766	996.865			510.766	35967.4			510.766	71543.8			510.766	106544
		512.002	1012.09			512.002	36004.3			512.002	71592.1			512.002	106592
		513.237	1012.21			513.237	36031			513.237	71578.2			513.237	106578
		514.473	970.033			514.473	36027.5			514.473	71550.2			514.473	106550
		515.708	1018.5			515.708	36029.9			515.708	71482			515.708	106482
		516.942	1000.49			516.942	36068.3			516.942	71498.2			516.942	106498
		518.177	994.565			518.177	36058.4			518.177	71480.2			518.177	106480
		519.411	1024.92			519.411	36022.2			519.411	71496.4			519.411	106496
		520.646	1015.97			520.646	36032.2			520.646	71498.5			520.646	106499
		521.879	1010.05			521.879	36013.8			521.879	71488.6			521.879	106489
		523.112	1001.09			523.112	35961.2			523.112	71476.6			523.112	106477
		524.346	980.029			524.346	35962.7			524.346	71523			524.346	106523
		525.578	1001.33			525.578	35994.3			525.578	71501			525.578	106501
		526.811	986.315			526.811	35983.5			526.811	71485			526.811	106485
		528.043	992.487			528.043	35986.7			528.043	71471			528.043	106471
		529.275	980.491			529.275	35977.7			529.275	71503.3			529.275	106503
		530.507	992.722			530.507	36018.9			530.507	71449.1			530.507	106449
		531.738	995.869			531.738	36013.7			531.738	71519.7			531.738	106520
		532.97	1023.26			532.97	36006.4			532.97	71475.5			532.97	106475
		534.2	1005.2			534.2	36013.1			534.2	71489.7			534.2	106490
		535.431	1023.5			535.431	35991.5			535.431	71485.8			535.431	106486
		536.661	975.117			536.661	36034.3			536.661	71514.1			536.661	106514
		537.892	1032.85			537.892	36002.4			537.892	71492			537.892	106492
		539.121	984.443			539.121	36034.9			539.121	71486.1			539.121	106486
		540.352	1005.79			540.352	36021			540.352	71468			540.352	106468
		541.58	1018.05			541.58	36023			541.58	71522.6			541.58	106523
		542.81	1003			542.81	36006.9			542.81	71478.3			542.81	106478
		544.038	1009.18			544.038	36041.1			544.038	71478.4			544.038	106478
		545.267	1009.3			545.267	36036.8			545.267	71488.6			545.267	106489
		546.495	972.986			546.495	36062.8			546.495	71484.7			546.495	106485
		547.724	973.099			547.724	36003.8			547.724	71462.6			547.724	106463
		548.951	976.248			548.951	36053.8			548.951	71499.1			548.951	106499
		550.179	997.627			550.179	36073.5			550.179	71474.9			550.179	106475
		551.405	991.667			551.405	36058.7			551.405	71479.1			551.405	106479
		552.633	991.782			552.633	36076.2			552.633	71501.4			552.633	106501
		553.859	1016.22			553.859	36063.3			553.859	71465.1			553.859	106465
		555.085	982.892			555.085	36056.3			555.085	71519.8			555.085	106520
		556.312	1004.29			556.312	36065.5			556.312	71489.6			556.312	106490
		557.537	983.119			557.537	36050.3			557.537	71465.4			557.537	106465
		558.763	1010.61			558.763	36077.5			558.763	71536.4			558.763	106536
		559.988	1010.73			559.988	36041.9			559.988	71516.2			559.988	106516
		561.213	992.589			561.213	36103.4			561.213	71502.2			561.213	106502
		562.438	995.748			562.438	36096			562.438	71484.1			562.438	106484
		563.662	989.775			563.662	36078.4			563.662	71496.3			563.662	106496
		564.887	1005.11			564.887	36083			564.887	71514.7			564.887	106515
		566.11	990.003			566.11	36107.8			566.11	71504.6			566.11	106505
		567.334	974.888			567.334	36087.9			567.334	71466.2			567.334	106466
		568.558	987.186			568.558	36088.3			568.558	71492.7			568.558	106493
		569.781	990.347			569.781	36080.4			569.781	71531.3			569.781	106531
		571.004	1002.65			571.004	36080.7			571.004	71478.7			571.004	106479
		572.227	1024.11			572.227	36107.2			572.227	71460.6			572.227	106461
		573.449	987.641			573.449	36103.2			573.449	71507.3			573.449	106507
		574.671	1027.4			574.671	36105.3			574.671	71472.9			574.671	106473
		575.893	972.619			575.893	36103.2			575.893	71499.4			575.893	106499
		577.114	978.831			577.114	36082.8			577.114	71519.8			577.114	106520
		578.336	1009.45			578.336	36119.2			578.336	71532.1			578.336	106532
		579.557	1009.57			579.557	36131.2			579.557	71554.6			579.557	106555
		580.777	985.272			580.777	36116.8			580.777	71485.6			580.777	106486
		581.998	951.804			581.998	36122.5			581.998	71483.7			581.998	106484
		583.218	994.659			583.218	36118.1			583.218	71502.1			583.218	106502
		584.438	1000.88			584.438	36115.7			584.438	71504.3			584.438	106504
		585.658	1019.33			585.658	36135.5			585.658	71514.5			585.658	106515
		586.877	1031.67			586.877	36094.3			586.877	71492.3			586.877	106492
		588.097	1013.45			588.097	36140.5			588.097	71514.8			588.097	106515
		589.315	1019.69			589.315	36107.4			589.315	71514.9			589.315	106515
		590.534	946.44			590.534	36127			590.534	71482.4			590.534	106482
		591.752	974.063			591.752	36118.2			591.752	71517.1			591.752	106517
		592.971	1016.99			592.971	36097			592.971	71519.3			592.971	106519
		594.188	986.52			594.188	36124.7			594.188	71488.8			594.188	106489
		595.405	998.871			595.405	36121.8			595.405	71525.6			595.405	106526
		596.623	1008.17			596.623	36131.1			596.623	71478.9			596.623	106479
		597.84	983.801			597.84	36142.4			597.84	71529.9			597.84	106530
		599.057	999.219			599.057	36125.1			599.057	71528			599.057	106528
		600.273	1005.46			600.273	36130.2			600.273	71505.7			600.273	106506
		601.489	1033.13			601.489	36147.5			601.489	71491.5			601.489	106492
		602.705	978.13			602.705	36158.6			602.705	71522.2			602.705	106522
		603.921	1005.81			603.921	36149.3			603.921	71555			603.921	106555
		605.137	975.291			605.137	36195			605.137	71532.7			605.137	106533
		606.352	1021.37			606.352	36185.6			606.352	71514.4			606.352	106514
		607.566	1027.62			607.566	36131.3			607.566	71549.2			607.566	106549
		608.781	1024.68			608.781	36144.3			608.781	71543.2			608.781	106543
		609.996	988.004			609.996	36151.1			609.996	71549.5			609.996	106549
		611.21	1006.52			611.21	36180.4			611.21	71512.8			611.21	106513
		612.424	966.763			612.424	36162.6			612.424	71568.1			612.424	106568
		613.637	976.077			613.637	36146.9			613.637	71539.6			613.637	106540
		614.851	988.463			614.851	36194.5			614.851	71554			614.851	106554
		616.063	979.371			616.063	36156.2			616.063	71558.3			616.063	106558
		617.276	1000.97			617.276	36205.7			617.276	71554.3			617.276	106554
		618.489	994.948			618.489	36189.9			618.489	71587.1			618.489	106587
		619.701	1019.63			619.701	36171.9			619.701	71603.6			619.701	106604
		620.913	1010.54			620.913	36215.3			620.913	71589.4			620.913	106589
		622.125	1001.44			622.125	36170.6			622.125	71626.4			622.125	106626
		623.336	1004.63			623.336	36226.3			623.336	71556.9			623.336	106557
		624.548	1017.04			624.548	36206.1			624.548	71575.5			624.548	106575
		625.759	1020.24			625.759	36198.2			625.759	71577.7			625.759	106578
		626.969	1011.13			626.969	36169.8			626.969	71596.2			626.969	106596
		628.18	986.658			628.18	36215.2			628.18	71567.7			628.18	106568
		629.39	1002.15			629.39	36209.2			629.39	71598.5			629.39	106599
		630.6	999.192			630.6	36211.5			630.6	71621.2			630.6	106621
		631.81	996.234			631.81	36244.5			631.81	71559.8			631.81	106560
		633.019	1005.58			633.019	36226.2			633.019	71572.3			633.019	106572
		634.228	999.546			634.228	36228.4			634.228	71535.5			634.228	106535
		635.437	1015.06			635.437	36220.3			635.437	71523.3			635.437	106523
		636.646	984.39			636.646	36230.6			636.646	71550.1			636.646	106550
		637.854	1018.38			637.854	36255.3			637.854	71533.8			637.854	106534
		639.062	987.701			639.062	36224.6			639.062	71546.2			639.062	106546
		640.27	1000.14			640.27	36284.2			640.27	71560.7			640.27	106561
		641.477	1018.74			641.477	36276			641.477	71585.5			641.477	106585
		642.684	997.296			642.684	36263.6			642.684	71575.3			642.684	106575
		643.891	1034.4			643.891	36284.2			643.891	71507.6			643.891	106508
		645.098	1016.03			645.098	36280			645.098	71526.2			645.098	106526
		646.304	1016.15			646.304	36314.9			646.304	71526.3			646.304	106526
		647.511	1044.03			647.511	36304.5			647.511	71569.6			647.511	106570
		648.716	1004.06			648.716	36341.5			648.716	71508.1			648.716	106508
		649.922	1022.69			649.922	36324.9			649.922	71576.1			649.922	106576
		651.127	1019.73			651.127	36370.1			651.127	71555.6			651.127	106556
		652.332	992.077			652.332	36349.3			652.332	71543.4			652.332	106543
		653.537	1004.54			653.537	36353.3			653.537	71502.3			653.537	106502
		654.742	998.489			654.742	36351.1			654.742	71525.1			654.742	106525
		655.946	1017.14			655.946	36369.4			655.946	71570.5			655.946	106571
		657.15	1014.17			657.15	36332.2			657.15	71558.3			657.15	106558
		658.354	1017.38			658.354	36397.9			658.354	71548.1			658.354	106548
		659.558	983.522			659.558	36403.9			659.558	71509.1			659.558	106509
		660.761	1026.9			660.761	36393.3			660.761	71542.2			660.761	106542
		661.964	986.849			661.964	36411.6			661.964	71548.5			661.964	106548
		663.167	990.058			663.167	36411.4			663.167	71544.4			663.167	106544
		664.369	1021.1			664.369	36411.1			664.369	71532.2			664.369	106532
		665.572	1005.76			665.572	36415			665.572	71563.3			665.572	106563
		666.773	987.324			666.773	36420.9			666.773	71588.1			666.773	106588
		667.976	984.35			667.976	36447.4			667.976	71577.9			667.976	106578
		669.177	984.469			669.177	36496.7			669.177	71536.8			669.177	106537
		670.378	1034.1			670.378	36543.9			670.378	71582.3			670.378	106582
		671.579	1009.47			671.579	36506.4			671.579	71549.4			671.579	106549
		672.78	1015.79			672.78	36580.4			672.78	71574.3			672.78	106574
		673.98	1037.59			673.98	36615.2			673.98	71584.8			673.98	106585
		675.181	988.163			675.181	36718.3			675.181	71587			675.181	106587
		676.381	978.99			676.381	36823.4			676.381	71632.6			676.381	106633
		677.58	1013.19			677.58	36878.9			677.58	71636.8			677.58	106637
		678.779	1000.92			678.779	37064.8			678.779	71618.4			678.779	106618
		679.979	976.248			679.979	37230			679.979	71695			679.979	106695
		681.178	1035.27			681.178	37399.5			681.178	71689			681.178	106689
		682.376	1004.39			682.376	37668.3			682.376	71732.6			682.376	106733
		683.575	1013.82			683.575	38015.9			683.575	71751.4			683.575	106751
		684.772	1026.35			684.772	38568.6			684.772	71776.4			684.772	106776
		685.971	1029.58			685.971	39138.1			685.971	71851.1			685.971	106851
		687.168	995.581			687.168	39956.4			687.168	72000.4			687.168	107000
		688.365	1017.43			688.365	40814.5			688.365	72029.6			688.365	107030
		689.562	1054.8			689.562	41552.7			689.562	72210.2			689.562	107210
		690.76	980.428			690.76	42179.2			690.76	72266.4			690.76	107266
		691.956	965.023			691.956	42146.9			691.956	72355.8			691.956	107356
		693.152	1002.41			693.152	41959			693.152	72393.4			693.152	107393
		694.349	1018.07			694.349	41308.5			694.349	72339.8			694.349	107340
		695.544	999.554			695.544	40419.1			695.544	72313.1			695.544	107313
		696.739	996.572			696.739	39689.1			696.739	72197.2			696.739	107197
		697.935	974.94			697.935	38992.1			697.935	72099.9			697.935	107100
		699.13	1018.58			699.13	38386			699.13	72050.3			699.13	107050
		700.324	996.947			700.324	37891.8			700.324	71992.4			700.324	106992
		701.52	1015.73			701.52	37488.7			701.52	71909.6			701.52	106910
		702.713	1012.75			702.713	37361.8			702.713	71913.9			702.713	106914
		703.907	1000.43			703.907	37116.3			703.907	71826.9			703.907	106827
		705.101	1019.23			705.101	36906.1			705.101	71829.1			705.101	106829
		706.294	1019.36			706.294	36805.9			706.294	71789.8			706.294	106790
		707.487	1019.49			707.487	36770.1			707.487	71748.4			707.487	106748
		708.681	1022.73			708.681	36597.1			708.681	71798.5			708.681	106798
		709.873	997.954			709.873	36538.4			709.873	71842.3			709.873	106842
		711.065	1016.77			711.065	36469.2			711.065	71813.4			711.065	106813
		712.258	982.632			712.258	36400.1			712.258	71799			712.258	106799
		713.449	1026.38			713.449	36378.7			713.449	71784.6			713.449	106785
		714.642	989.113			714.642	36315.7			714.642	71836.8			714.642	106837
		715.833	995.473			715.833	36311			715.833	71857.8			715.833	106858
		717.023	989.365			717.023	36291.7			717.023	71851.8			717.023	106852
		718.215	989.491			718.215	36291.2			718.215	71974.8			718.215	106975
		719.405	1005.21			719.405	36244.8			719.405	71937.5			719.405	106938
		720.596	1014.7			720.596	36283.8			720.596	71952.3			720.596	106952
		721.785	980.511			721.785	36204			721.785	72052.6			721.785	107053
		722.976	1018.08			722.976	36218			722.976	72198.7			722.976	107199
		724.165	983.883			724.165	36182			724.165	72201.1			724.165	107201
		725.354	1021.47			725.354	36185.6			725.354	72270.2			725.354	107270
		726.543	1012.23			726.543	36212.1			726.543	72347.6			726.543	107348
		727.732	1052.96			727.732	36186.5			727.732	72514.9			727.732	107515
		728.921	1021.87			728.921	36233.9			728.921	72517.3			728.921	107517
		730.109	1003.26			730.109	36170.7			730.109	72586.5			730.109	107586
		731.297	1015.88			731.297	36203.5			731.297	72417.7			731.297	107418
		732.484	1034.77			732.484	36242.6			732.484	72374.2			732.484	107374
		733.672	1013.03			733.672	36185.7			733.672	72286.7			733.672	107287
		734.859	1000.65			734.859	36189.2			734.859	72228.5			734.859	107229
		736.047	991.405			736.047	36180.3			736.047	72111.7			736.047	107112
		737.233	991.534			737.233	36133.7			737.233	72076.5			737.233	107076
		738.42	997.918			738.42	36179.1			738.42	71953.3			738.42	106953
		739.606	1016.82			739.606	36157.6			739.606	71949.4			739.606	106949
		740.792	1001.31			740.792	36146.6			740.792	71893.1			740.792	106893
		741.978	1042.12			741.978	36162.7			741.978	71884.9			741.978	106885
		743.163	1014.09			743.163	36166.3			743.163	71866.3			743.163	106866
		744.349	1023.62			744.349	36151.1			744.349	71837.2			744.349	106837
		745.533	1001.84			745.533	36169.4			745.533	71745.2			745.533	106745
		746.718	1017.63			746.718	36160.4			746.718	71745.4			746.718	106745
		747.902	986.438			747.902	36172.4			747.902	71686.9			747.902	106687
		749.087	1024.16			749.087	36113.2			749.087	71674.5			749.087	106674
		750.271	1011.77			750.271	36144			750.271	71691.4			750.271	106691
		751.454	1043.24			751.454	36153.9			751.454	71653.8			751.454	106654
		752.638	971.285			752.638	36132.4			752.638	71662.4			752.638	106662
		753.821	990.224			753.821	36110.8			753.821	71658.3			753.821	106658
		755.004	1018.58			755.004	36175.2			755.004	71616.5			755.004	106617
		756.187	1009.31			756.187	36166.3			756.187	71627.1			756.187	106627
		757.369	1018.85			757.369	36155.2			757.369	71639.9			757.369	106640
		758.551	1000.16			758.551	36184.1			758.551	71612.7			758.551	106613
		759.733	1000.3			759.733	36143.6			759.733	71650.6			759.733	106651
		760.914	991.014			760.914	36180.8			760.914	71657.1			760.914	106657
		762.096	994.286			762.096	36148.8			762.096	71634.1			762.096	106634
		763.277	981.859			763.277	36158.7			763.277	71577.5			763.277	106578
		764.458	1000.83			764.458	36091			764.458	71615.5			764.458	106615
		765.639	1007.25			765.639	36090.4			765.639	71594.6			765.639	106595
		766.819	991.677			766.819	36110.9			766.819	71569.5			766.819	106570
		767.999	1013.81			767.999	36087.2			767.999	71601.2			767.999	106601
		769.179	1007.66			769.179	36078.2			769.179	71590.8			769.179	106591
		770.358	1023.51			770.358	36107.1			770.358	71595.1			770.358	106595
		771.538	1007.93			771.538	36077.1			771.538	71584.7			771.538	106585
		772.717	1001.78			772.717	36089.2			772.717	71576.4			772.717	106576
		773.896	1020.79			773.896	36055			773.896	71561.8			773.896	106562
		775.074	1017.78			775.074	36060.7			775.074	71545.1			775.074	106545
		776.253	995.893			776.253	36066.5			776.253	71581			776.253	106581
		777.431	1014.91			777.431	36080.7			777.431	71572.7			777.431	106573
		778.608	989.868			778.608	36082.3			778.608	71566.5			778.608	106567
		779.786	1034.08			779.786	36052.2			779.786	71568.8			779.786	106569
		780.964	1018.48			780.964	36047.5			780.964	71596.3			780.964	106596
		782.141	1002.87			782.141	36105.9			782.141	71592.2			782.141	106592
		783.317	999.856			783.317	36084.3			783.317	71588.1			783.317	106588
		784.494	996.842			784.494	36071.2			784.494	71603			784.494	106603
		785.67	1015.88			785.67	36074.9			785.67	71698			785.67	106698
		786.846	1009.72			786.846	36093.3			786.846	71679.2			786.846	106679
		788.021	1019.32			788.021	36101.3			788.021	71689.9			788.021	106690
		789.197	994.234			789.197	36075.4			789.197	71740.7			789.197	106741
		790.373	988.064			790.373	36060.2			790.373	71677.5			790.373	106677
		791.548	972.429			791.548	36055.4			791.548	71724.1			791.548	106724
		792.723	994.643			792.723	36061.2			792.723	71692.6			792.723	106693
		793.897	988.47			793.897	36018.5			793.897	71646.3			793.897	106646
		795.071	972.827			795.071	36015.9			795.071	71659.1			795.071	106659
		796.245	995.054			796.245	36017.5			796.245	71566.2			796.245	106566
		797.419	1004.66			797.419	36042.3			797.419	71579			797.419	106579
		798.593	1007.96			798.593	36003.8			798.593	71604.5			798.593	106605
		799.766	1004.94			799.766	36049.8			799.766	71659.6			799.766	106660
		800.939	1005.08			800.939	36002.8			800.939	71579.4			800.939	106579
		802.111	1030.49			802.111	35979			802.111	71588			802.111	106588
		803.284	1027.48			803.284	35999.7			803.284	71569.1			803.284	106569
		804.456	1002.34			804.456	35986.5			804.456	71520.5			804.456	106521
		805.629	977.189			805.629	36038.9			805.629	71554.5			805.629	106555
		806.8	1024.75			806.8	35994			806.8	71567.3			806.8	106567
		807.972	1012.24			807.972	36029.5			807.972	71605.6			807.972	106606
		809.143	980.756			809.143	36033.3			809.143	71535.8			809.143	106536
		810.314	1018.85			810.314	36030.7			810.314	71605.8			810.314	106606
		811.484	990.52			811.484	35985.7			811.484	71563.6			811.484	106564
		812.655	965.341			812.655	36021.3			812.655	71591.3			812.655	106591
		813.825	993.96			813.825	35997.5			813.825	71544.8			813.825	106545
		814.995	1009.93			814.995	35994.9			814.995	71491.9			814.995	106492
		816.165	1003.74			816.165	36024.2			816.165	71557.7			816.165	106558
		817.335	1003.88			817.335	36013.1			817.335	71549.3			817.335	106549
		818.504	1004.02			818.504	35997.8			818.504	71549.5			818.504	106549
		819.673	1010.49			819.673	36020.7			819.673	71534.7			819.673	106535
		820.842	1007.47			820.842	36039.3			820.842	71545.5			820.842	106545
		822.01	1013.95			822.01	36002.8			822.01	71605			822.01	106605
		823.179	998.242			823.179	36013			823.179	71575.4			823.179	106575
		824.347	1007.89			824.347	36010.4			824.347	71594.7			824.347	106595
		825.514	985.839			825.514	36016.4			825.514	71616			825.514	106616
		826.682	976.462			826.682	36005.3			826.682	71567.3			826.682	106567
		827.849	970.254			827.849	36011.2			827.849	71578			827.849	106578
		829.016	1024.33			829.016	36012.9			829.016	71588.8			829.016	106589
		830.183	1002.26			830.183	36014.6			830.183	71652.7			830.183	106653
		831.349	1008.75			831.349	36010			831.349	71693.2			831.349	106693
		832.516	1018.41			832.516	36015.9			832.516	71680.6			832.516	106681
		833.682	983.632			833.682	36034.7			833.682	71712.7			833.682	106713
		834.847	980.595			834.847	36042.8			834.847	71693.7			834.847	106694
		836.013	1002.97			836.013	36001.9			836.013	71721.5			836.013	106722
		837.178	1003.11			837.178	36003.6			837.178	71696.1			837.178	106696
		838.343	1019.14			838.343	36024.5			838.343	71662.2			838.343	106662
		839.508	990.68			839.508	36007.1			839.508	71619.7			839.508	106620
		840.672	974.927			840.672	36045			840.672	71668.9			840.672	106669
		841.836	1032.29			841.836	36012.7			841.836	71617.9			841.836	106618
		843	987.92			843	36040			843	71650			843	106650
		844.164	997.055			844.164	36035.3			844.164	71613.9			844.164	106614
		845.327	1006.89			845.327	36003			845.327	71741.9			845.327	106742
		846.49	1003.8			846.49	35985.5			846.49	71731.4			846.49	106731
		847.653	1023.34			847.653	35991.5			847.653	71718.8			847.653	106719
		848.816	1004.07			848.816	35995.4			848.816	71770.1			848.816	106770
		849.979	1036.56			849.979	35945.9			849.979	71770.3			849.979	106770
		851.141	1043.17			851.141	36009.5			851.141	71719.3			851.141	106719
		852.303	1046.56			852.303	35972.9			852.303	71704.5			852.303	106704
		853.465	1036.99			853.465	35963.9			853.465	71687.5			853.465	106688
		854.626	1017.71			854.626	35995.6			854.626	71696.2			854.626	106696
		855.787	1046.99			855.787	36005.9			855.787	71628			855.787	106628
		856.948	1043.9			856.948	36003.4			856.948	71632.4			856.948	106632
		858.109	1053.76			858.109	36028.7			858.109	71583.4			858.109	106583
		859.27	1044.19			859.27	36013.3			859.27	71664.8			859.27	106665
		860.43	1041.1			860.43	35976.6			860.43	71534.5			860.43	106534
		861.59	1070.4			861.59	35961.3			861.59	71575.2			861.59	106575
		862.75	1051.11			862.75	35986.6			862.75	71560.4			862.75	106560
		863.909	1051.25			863.909	36001.2			863.909	71596.9			863.909	106597
		865.068	1054.64			865.068	35996.5			865.068	71594.9			865.068	106595
		866.228	1071			866.228	35991.9			866.228	71599.3			866.228	106599
		867.386	1074.39			867.386	35993.7			867.386	71640.1			867.386	106640
		868.545	1074.54			868.545	35982.6			868.545	71546			868.545	106546
		869.703	1048.73			869.703	35982.2			869.703	71544			869.703	106544
		870.861	1065.1			870.861	35979.7			870.861	71614.8			870.861	106615
		872.019	1055.51			872.019	35985.8			872.019	71593.5			872.019	106593
		873.176	1068.64			873.176	35953.3			873.176	71550.7			873.176	106551
		874.333	1042.81			874.333	35998			874.333	71630.2			874.333	106630
		875.49	1036.46			875.49	35982.6			875.49	71589.6			875.49	106590
		876.647	1052.84			876.647	36010.1			876.647	71557.5			876.647	106558
		877.804	1043.23			877.804	36022.7			877.804	71624.1			877.804	106624
		878.96	1030.38			878.96	36022.3			878.96	71637.1			878.96	106637
		880.116	1079.27			880.116	36026.3			880.116	71686.6			880.116	106687
		881.271	1040.41			881.271	36058.1			881.271	71719			881.271	106719
		882.428	1063.31			882.428	36008.4			882.428	71779.2			882.428	106779
		883.583	1053.69			883.583	35999.5			883.583	71822.3			883.583	106822
		884.737	1060.34			884.737	36042.1			884.737	71730.2			884.737	106730
		885.893	1057.23			885.893	36026.7			885.893	71730.3			885.893	106730
		887.047	1073.64			887.047	36047.9			887.047	71721.9			887.047	106722
		888.201	1064.02			888.201	36043.3			888.201	71711.3			888.201	106711
		889.355	1054.4			889.355	36051.5			889.355	71662			889.355	106662
		890.509	1067.57			890.509	36025.4			890.509	71619.2			890.509	106619
		891.663	1057.94			891.663	36010			891.663	71608.5			891.663	106609
		892.816	1048.31			892.816	36037.6			892.816	71636.6			892.816	106637
		893.969	1028.91			893.969	36024.4			893.969	71617.4			893.969	106617
		895.122	1081.17			895.122	36009			895.122	71628.3			895.122	106628
		896.274	1048.73			896.274	35980.7			896.274	71574.6			896.274	106575
		897.427	1042.35			897.427	36006.2			897.427	71570.4			897.427	106570
		898.579	1055.52			898.579	35990.8			898.579	71592.1			898.579	106592
		899.73	1032.84			899.73	36001.2			899.73	71596.5			899.73	106597
		900.883	1065.58			900.883	36009.5			900.883	71601			900.883	106601
		902.034	1052.68			902.034	36020			902.034	71566.6			902.034	106567
		903.185	1101.75			903.185	36030.4			903.185	71596.9			903.185	106597
		904.336	1052.95			904.336	35995.6			904.336	71601.3			904.336	106601
		905.486	1072.67			905.486	36012.5			905.486	71554			905.486	106554
		906.637	1082.6			906.637	36055.3			906.637	71577.9			906.637	106578
		907.787	1076.22			907.787	36035.6			907.787	71603.9			907.787	106604
		908.937	1079.62			908.937	36020.2			908.937	71647.2			908.937	106647
		910.086	1112.42			910.086	36047.9			910.086	71606.3			910.086	106606
		911.235	1089.7			911.235	36019.5			911.235	71615.1			911.235	106615
		912.385	1132.31			912.385	36042.9			912.385	71638.9			912.385	106639
		913.534	1125.93			913.534	36025.3			913.534	71628.3			913.534	106628
		914.683	1099.93			914.683	35994.8			914.683	71719.1			914.683	106719
		915.831	1060.85			915.831	36029			915.831	71756			915.831	106756
		916.979	1110.03			916.979	36009.2			916.979	71814.5			916.979	106814
		918.127	1139.6			918.127	36013.2			918.127	71942.2			918.127	106942
		919.274	1054.72			919.274	35986.9			919.274	71918.6			919.274	106919
		920.422	1048.31			920.422	36001.7			920.422	71979.3			920.422	106979
		921.569	1120.42			921.569	35988.4			921.569	71951.4			921.569	106951
		922.716	1084.57			922.716	35988.1			922.716	71962.4			922.716	106962
		923.863	1065.07			923.863	36022.4			923.863	71852.3			923.863	106852
		925.01	1065.2			925.01	36002.6			925.01	71820			925.01	106820
		926.155	1088.25			926.155	35993.6			926.155	71796.4			926.155	106796
		927.302	1085.12			927.302	36008.4			927.302	71755.4			927.302	106755
		928.447	1049.23			928.447	35986.4			928.447	71762.1			928.447	106762
		929.593	1088.67			929.593	35977.4			929.593	71773.1			929.593	106773
		930.738	1052.76			930.738	36003.1			930.738	71833.9			930.738	106834
		931.883	1052.89			931.883	35998.4			931.883	71810.2			931.883	106810
		933.027	1062.86			933.027	36008.9			933.027	71855.9			933.027	106856
		934.172	1102.33			934.172	35986.9			934.172	71910.3			934.172	106910
		935.316	1050			935.316	36014.7			935.316	71953.8			935.316	106954
		936.46	1105.88			936.46	35979.7			936.46	71860.8			936.46	106861
		937.604	1079.78			937.604	36007.5			937.604	71828.5			937.604	106828
		938.748	1066.79			938.748	36007.2			938.748	71826.5			938.748	106826
		939.891	1070.2			939.891	36017.7			939.891	71748.5			939.891	106749
		941.034	1070.33			941.034	36010.8			941.034	71722.7			941.034	106723
		942.177	1067.18			942.177	35991			942.177	71722.8			942.177	106723
		943.319	1070.59			943.319	35988.4			943.319	71733.8			943.319	106734
		944.462	1083.86			944.462	36014.1			944.462	71627.6			944.462	106628
		945.604	1047.86			945.604	36009.5			945.604	71640.7			945.604	106641
		946.745	1054.56			946.745	35996.1			946.745	71675.6			946.745	106676
		947.887	1031.68			947.887	35982.7			947.887	71647.5			947.887	106648
		949.028	1067.95			949.028	35991			949.028	71643.3			949.028	106643
		950.17	1077.94			950.17	36014.6			950.17	71617.4			950.17	106617
		951.311	1087.93			951.311	36022.9			951.311	71643.6			951.311	106644
		952.451	1038.74			952.451	36011.7			952.451	71624.2			952.451	106624
		953.592	1061.88			953.592	36000.5			953.592	71639.5			953.592	106640
		954.731	1078.45			954.731	36004.4			954.731	71676.6			954.731	106677
		955.871	1035.81			955.871	35964.9			955.871	71652.8			955.871	106653
		957.011	1075.41			957.011	36003.7			957.011	71583.3			957.011	106583
		958.15	1065.67			958.15	36012.1			958.15	71633.5			958.15	106634
		959.289	1026.29			959.289	36042.2			959.289	71714.2			959.289	106714
		960.429	1075.79			960.429	36022.2			960.429	71697			960.429	106697
		961.567	1039.69			961.567	36002.3			961.567	71675.3			961.567	106675
		962.705	1089.21			962.705	36032.4			962.705	71668.9			962.705	106669
		963.844	1062.99			963.844	35984.1			963.844	71627.7			963.844	106628
		964.981	1010.4			964.981	35977.2			964.981	71686.6			964.981	106687
		966.119	1050.05			966.119	36020.4			966.119	71682.4			966.119	106682
		967.257	1030.39			967.257	36030.9			967.257	71621.5			967.257	106622
		968.394	1043.69			968.394	36032.7			968.394	71684.9			968.394	106685
		969.531	1030.62			969.531	36091.2			969.531	71750.5			969.531	106750
		970.668	1024.14			970.668	36112.7			970.668	71763.8			970.668	106764
		971.805	1044.04			971.805	36114.5			971.805	71698.4			971.805	106698
		972.94	1047.45			972.94	36144.7			972.94	71775			972.94	106775
		974.076	994.777			974.076	36227.3			974.076	71834.1			974.076	106834
		975.212	981.683			975.212	36290.3			975.212	71884.5			975.212	106885
		976.348	1004.89			976.348	36390.5			976.348	71884.7			976.348	106885
		977.483	1008.29			977.483	36403.3			977.483	71957			977.483	106957
		978.618	1024.91			978.618	36383.3			978.618	71933.2			978.618	106933
		979.753	1051.43			979.753	36361.1			979.753	72025.2			979.753	107025
		980.888	1021.82			980.888	36428.6			980.888	72117.2			980.888	107117
		982.021	1018.63			982.021	36338.6			982.021	72128.4			982.021	107128
		983.156	992.3			983.156	36360.1			983.156	72168			983.156	107168
		984.29	1022.14			984.29	36289.8			984.29	72218.6			984.29	107219
		985.424	1022.25			985.424	36339.8			985.424	72229.8			985.424	107230
		986.557	1068.64			986.557	36328.5			986.557	72276			986.557	107276
		987.689	1025.77			987.689	36334.7			987.689	72241.2			987.689	107241
		988.822	1019.26			988.822	36376			988.822	72199.9			988.822	107200
		989.955	1032.59			989.955	36377.8			989.955	72276.8			989.955	107277
		991.088	1009.54			991.088	36438.8			991.088	72156.6			991.088	107157
		992.22	1009.64			992.22	36307			992.22	72248.8			992.22	107249
		993.352	1013.05			993.352	36304.5			993.352	72095.7			993.352	107096
		994.483	1026.39			994.483	36282.2			994.483	72152.9			994.483	107153
		995.615	1009.94			995.615	36213.8			995.615	72153.2			995.615	107153
		996.746	1023.28			996.746	36224.4			996.746	72245.5			996.746	107246
		997.877	1053.19			997.877	36221.8			997.877	72215.1			997.877	107215
		999.008	1013.55			999.008	36212.7			999.008	72160.5			999.008	107160
		1000.14	1007.02			1000.14	36278.1			1000.14	72171.7			1000.14	107172
		1001.27	993.861			1001.27	36242.6			1001.27	72099.5			1001.27	107100
		1002.4	1027.1			1002.4	36292.7			1002.4	72126.1			1002.4	107126
		1003.53	1010.62			1003.53	36298.9			1003.53	72053.9			1003.53	107054
		1004.66	997.456			1004.66	36329.2			1004.66	72030			1004.66	107030
		1005.79	1037.34			1005.79	36287.1			1005.79	72001.6			1005.79	107002
		1006.92	1017.54			1006.92	36255.9			1006.92	71982.1			1006.92	106982
		1008.04	1034.22			1008.04	36233.6			1008.04	71997.7			1008.04	106998
		1009.17	1021.05			1009.17	36176			1009.17	71934.1			1009.17	106934
		1010.3	1027.78			1010.3	36197.6			1010.3	71912.3			1010.3	106912
		1011.43	1001.33			1011.43	36159.8			1011.43	71866.4			1011.43	106866
		1012.56	1024.65			1012.56	36139.5			1012.56	71853.3			1012.56	106853
		1013.69	1034.71			1013.69	36125.9			1013.69	71835.9			1013.69	106836
		1014.81	1031.48			1014.81	36143			1014.81	71875.7			1014.81	106876
		1015.94	1031.58			1015.94	36158			1015.94	71840.7			1015.94	106841
		1017.07	1011.74			1017.07	36168.5			1017.07	71920.1			1017.07	106920
		1018.19	1041.73			1018.19	36119.6			1018.19	71933.5			1018.19	106934
		1019.32	975.363			1019.32	36165.4			1019.32	72030.6			1019.32	107031
		1020.45	992.065			1020.45	36136.3			1020.45	72000			1020.45	107000
		1021.57	1012.1			1021.57	36182.1			1021.57	72077.3			1021.57	107077
		1022.7	998.885			1022.7	36219.1			1022.7	72176.7			1022.7	107177
		1023.82	1008.95			1023.82	36258.4			1023.82	72185.7			1023.82	107186
		1024.95	1009.03			1024.95	36365.9			1024.95	72305			1024.95	107305
		1026.07	999.139			1026.07	36431.6			1026.07	72342.8			1026.07	107343
		1027.2	989.24			1027.2	36510.6			1027.2	72433.5			1027.2	107434
		1028.32	992.649			1028.32	36497			1028.32	72376.5			1028.32	107376
		1029.45	1036			1029.45	36549.5			1029.45	72401			1029.45	107401
		1030.57	996.141			1030.57	36456.4			1030.57	72277.7			1030.57	107278
		1031.7	1012.87			1031.7	36458.2			1031.7	72229.4			1031.7	107229
		1032.82	1016.29			1032.82	36433.5			1032.82	72223.1			1032.82	107223
		1033.94	1013.04			1033.94	36426.4			1033.94	72128.4			1033.94	107128
		1035.06	989.798			1035.06	36421.6			1035.06	72159.5			1035.06	107160
		1036.19	1023.2			1036.19	36516.1			1036.19	72095.7			1036.19	107096
		1037.31	1026.62			1037.31	36661.5			1037.31	72084.9			1037.31	107085
		1038.43	1013.37			1038.43	36906.4			1038.43	72078.5			1038.43	107079
		1039.55	1020.11			1039.55	37065.3			1039.55	72080.9			1039.55	107081
		1040.68	1016.86			1040.68	37202			1040.68	72138.7			1040.68	107139
		1041.8	1003.6			1041.8	37276.9			1041.8	72147.7			1041.8	107148
		1042.92	1020.36			1042.92	37121.8			1042.92	72234.3			1042.92	107234
		1044.04	993.742			1044.04	36979.9			1044.04	72205.8			1044.04	107206
		1045.16	990.479			1045.16	36725.1			1045.16	72181.7			1045.16	107182
		1046.28	993.89			1046.28	36578.6			1046.28	72206.3			1046.28	107206
		1047.4	1007.32			1047.4	36478.5			1047.4	72235.3			1047.4	107235
		1048.52	987.357			1048.52	36458.1			1048.52	72271			1048.52	107271
		1049.64	990.768			1049.64	36462.1			1049.64	72229.2			1049.64	107229
		1050.76	1030.29			1050.76	36454.9			1050.76	72353.5			1050.76	107353
		1051.88	1036.26			1051.88	36372.5			1051.88	72349.3			1051.88	107349
		1053	1082.74			1053	36383.1			1053	72393.9			1053	107394
		1054.12	1093.79			1054.12	36324.9			1054.12	72398.7			1054.12	107399
		1055.24	968.069			1055.24	36342.1			1055.24	72503.2			1055.24	107503
		1056.36	1001.91			1056.36	36374.9			1056.36	72643.2			1056.36	107643
		1057.48	1035.76			1057.48	36449.8			1057.48	72681.2			1057.48	107681
		1058.59	1044.29			1058.59	36455.9			1058.59	72879			1058.59	107879
		1059.71	1062.96			1059.71	36488.7			1059.71	72979.3			1059.71	107979
		1060.83	1063.9			1060.83	36559.2			1060.83	73172.8			1060.83	108173
		1061.95	1077.52			1061.95	36565.4			1061.95	73355.3			1061.95	108155
		1063.07	1020.12			1063.07	36505			1063.07	73568.9			1063.07	108369
		1064.18	977.929			1064.18	36473.4			1064.18	73756			1064.18	108756
		1065.3	1009.31			1065.3	36424			1065.3	74160.9			1065.3	108961
		1066.42	1007.71			1066.42	36399			1066.42	74417			1066.42	109217
		1067.53	988.348			1067.53	36400.7			1067.53	74780			1067.53	109180
		1068.65	1060.38			1068.65	36431.3			1068.65	75074.2			1068.65	109074
		1069.76	995.315			1069.76	36477.4			1069.76	75419.6			1069.76	108920
		1070.88	1024.2			1070.88	36430.2			1070.88	75634			1070.88	108734
		1071.99	1004.84			1071.99	36427.5			1071.99	75679.5			1071.99	108579
		1073.11	1015.96			1073.11	36446.9			1073.11	75364.6			1073.11	108165
		1074.22	1011.84			1074.22	36393			1074.22	74969.4			1074.22	108069
		1075.34	1073.81			1075.34	36383.5			1075.34	74576.4			1075.34	108176
		1076.45	978.178			1076.45	36443.1			1076.45	74103			1076.45	108003
		1077.57	1040.18			1077.57	36522.7			1077.57	73731.8			1077.57	107632
		1078.68	1015.72			1078.68	36553.3			1078.68	73369.4			1078.68	107569
		1079.79	1019.24			1079.79	36695.3			1079.79	73214			1079.79	107514
		1080.91	1025.31			1080.91	36835.1			1080.91	73098.6			1080.91	107499
		1082.02	1005.94			1082.02	37097.6			1082.02	72949.8			1082.02	107250
		1083.13	976.372			1083.13	37612			1083.13	72834.3			1083.13	107134
		1084.25	1020.64			1084.25	38104.3			1084.25	72932.8			1084.25	107033
		1085.36	985.977			1085.36	38583.5			1085.36	72935.4			1085.36	107035
		1086.47	961.494			1086.47	38797.5			1086.47	72837.7			1086.47	107038
		1087.58	1031.27			1087.58	38659.1			1087.58	72809.1			1087.58	106809
		1088.7	955.825			1088.7	38458.2			1088.7	72677.8			1088.7	106918
		1089.81	1079.15			1089.81	37882.3			1089.81	72513			1089.81	107513
		1090.92	1016.44			1090.92	37361.9			1090.92	72437.5			1090.92	107437
		1092.03	991.952			1092.03	37127.1			1092.03	72243.5			1092.03	107244
		1093.14	1028.66			1093.14	36834.1			1093.14	72154.5			1093.14	107154
		1094.25	1016.92			1094.25	36782.2			1094.25	72159.2			1094.25	107159
		1095.36	1015.39			1095.36	36763.8			1095.36	72101.3			1095.36	107101
		1096.47	1064.89			1096.47	36696.2			1096.47	72045.7			1096.47	107046
		1097.58	1037.85			1097.58	36771.7			1097.58	71965.5			1097.58	106965
		1098.69	1051.64			1098.69	36849.3			1098.69	72052.9			1098.69	107053
		1099.8	1019.48			1099.8	36889.1			1099.8	72008.4			1099.8	107008
		1100.91	1048.6			1100.91	36944.4			1100.91	71997.4			1100.91	106997
		1102.02	1059.85			1102.02	36930.5			1102.02	71955.1			1102.02	106955
		1103.13	1009.8			1103.13	36927.7			1103.13	72004.5			1103.13	107005
		1104.24	977.617			1104.24	36886.9			1104.24	71953.3			1104.24	106953
		1105.34	996.539			1105.34	36732			1105.34	71917.7			1105.34	106918
		1106.45	987.35			1106.45	36554.5			1106.45	71973.8			1106.45	106974
		1107.56	998.616			1107.56	36401.7			1107.56	71949.4			1107.56	106949
		1108.67	956.184			1108.67	36349.5			1108.67	71965.3			1108.67	106965
		1109.78	1077.44			1109.78	36351.1			1109.78	71920.7			1109.78	106921
		1110.88	981.284			1110.88	36303.4			1110.88	71894			1110.88	106894
		1111.99	1089.8			1111.99	36289.2			1111.99	71862.8			1111.99	106863
		1113.1	1026.89			1113.1	36243.7			1113.1	71869.7			1113.1	106870
		1114.2	974.191			1114.2	36227.3			1114.2	71890.1			1114.2	106890
		1115.31	1072.54			1115.31	36228.9			1115.31	71854.4			1115.31	106854
		1116.41	1035.2			1116.41	36243.9			1116.41	71872.5			1116.41	106872
		1117.52	1005.53			1117.52	36288			1117.52	71908.6			1117.52	106909
		1118.62	1065.52			1118.62	36267.1			1118.62	71872.8			1118.62	106873
		1119.73	1007.66			1119.73	36327			1119.73	71902.2			1119.73	106902
		1120.84	1024.11			1120.84	36395.9			1120.84	71839.5			1120.84	106840
		1121.94	1012.37			1121.94	36366			1121.94	71900.3			1121.94	106900
		1123.04	990.365			1123.04	36468.7			1123.04	71909.5			1123.04	106910
		1124.15	1042.73			1124.15	36584.8			1124.15	71898.5			1124.15	106898
		1125.25	1023.29			1125.25	36656			1125.25	71914.4			1125.25	106914
		1126.36	1044.9			1126.36	36814.9			1126.36	71968.5			1126.36	106969
		1127.46	1038.29			1127.46	36852.5			1127.46	71957.5			1127.46	106957
		1128.56	1034.25			1128.56	36786.7			1128.56	71883.5			1128.56	106883
		1129.67	1001.97			1129.67	36617.5			1129.67	71867.9			1129.67	106868
		1130.77	1054.41			1130.77	36542.6			1130.77	71847.9			1130.77	106848
		1131.87	1006.71			1131.87	36366.4			1131.87	71798.6			1131.87	106799
		1132.98	1012.94			1132.98	36282.5			1132.98	71798.7			1132.98	106799
		1134.08	970.365			1134.08	36272.7			1134.08	71771.9			1134.08	106772
		1135.18	1053.68			1135.18	36236			1135.18	71767.6			1135.18	106768
		1136.28	1036.8			1136.28	36224			1136.28	71776.7			1136.28	106777
		1137.38	1019.91			1137.38	36207.5			1137.38	71754.4			1137.38	106754
		1138.48	1013.3			1138.48	36199.9			1138.48	71815.3			1138.48	106815
		1139.59	1027.26			1139.59	36187.9			1139.59	71804.2			1139.59	106804
		1140.69	1069.53			1140.69	36169.1			1140.69	71808.9			1140.69	106997
		1141.79	1008.9			1141.79	36179.6			1141.79	71782			1141.79	106955
		1142.89	1025.45			1142.89	36158.5			1142.89	71793.5			1142.89	107005
		1143.99	1086.22			1143.99	36202.8			1143.99	71800.4			1143.99	106953
		1145.09	1092.96			1145.09	36247.2			1145.09	71805.1			1145.09	106918
		1146.19	1104.73			1146.19	36183.2			1146.19	71773.7			1146.19	106974
		1147.29	1081.29			1147.29	36259.1			1147.29	71794.1			1147.29	106949
		1148.39	1113.18			1148.39	36215.5			1148.39	71862			1148.39	106965
		1149.49	1172.71			1149.49	36217			1149.49	71837.4			1149.49	106921
		1150.58	1081.43			1150.58	36218.4			1150.58	71747.2			1150.58	106894
		1151.68	1073.11			1151.68	36244.7			1151.68	71869.3			1151.68	106863
		1152.78	1064.8			1152.78	36286.9			1152.78	71819.8			1152.78	106870
		1153.88	1134.35			1153.88	36240.9			1153.88	71881			1153.88	106890
		1154.98	1085.86			1154.98	36253.7			1154.98	71820.2			1154.98	106854
		1156.07	1137.82			1156.07	36325.2			1156.07	71867.8			1156.07	106872
		1157.17	1109.43			1157.17	36265.7			1157.17	71879.3			1157.17	106909
		1158.27	1153.84			1158.27	36314.6			1158.27	71872.7			1158.27	106873
		1159.37	1120.45			1159.37	36288.9			1159.37	71895.5			1159.37	106902
		1160.46	1124.71			1160.46	36344.7			1160.46	71897.9			1160.46	106840
		1161.56	1086.33			1161.56	36337.1			1161.56	71904.9			1161.56	106900
		1162.66	1098.13			1162.66	36343.1			1162.66	71961.7			1162.66	106910
		1163.75	1099.89			1163.75	36374			1163.75	71973.2			1163.75	106898
		1164.85	1129.23			1164.85	36375.5			1164.85	71950.7			1164.85	106914
		1165.94	1133.5			1165.94	36424.5			1165.94	71935.1			1165.94	106969
		1167.04	1172.86			1167.04	36428.3			1167.04	72023.6			1167.04	106957
		1168.13	1117.01			1168.13	36432			1168.13	72073.7			1168.13	106883
		1169.23	1148.84			1169.23	36515.1			1169.23	72098.8			1169.23	106868
		1170.32	1057.97			1170.32	36546			1170.32	72008.4			1170.32	106848
		1171.42	1122.35			1171.42	36565.7			1171.42	72058.5			1171.42	106799
		1172.51	1151.68			1172.51	36644.3			1172.51	72203.8			1172.51	106799
		1173.61	1070.88			1173.61	36648.1			1173.61	72224.4			1173.61	106772
		1174.7	1110.22			1174.7	36819.7			1174.7	72329			1174.7	106768
		1175.79	1149.54			1175.79	36814.4			1175.79	72320.2			1175.79	106777
		1176.89	1113.83			1176.89	36897.7			1176.89	72447.5			1176.89	106754
		1177.98	1125.64			1177.98	37008.2			1177.98	72402.5			1177.98	106815
		1179.07	1139.95			1179.07	37236.8			1179.07	72439.1			1179.07	106804
		1180.16	1091.77			1180.16	37454.1			1180.16	72543.8			1180.16	106997
		1181.26	1126.08			1181.26	37807.7			1181.26	72641.8			1181.26	106955
		1182.35	1125.41			1182.35	38288.7			1182.35	72773.9			1182.35	107005
		1183.44	1164.7			1183.44	38983.5			1183.44	73030.9			1183.44	106953
		1184.53	1191.5			1184.53	40148.8			1184.53	73329			1184.53	106918
		1185.62	1118.41			1185.62	41582.9			1185.62	73886.3			1185.62	106974
		1186.71	1195.14			1186.71	43526.7			1186.71	74266.5			1186.71	106949
		1187.81	1196.97			1187.81	44693.7			1187.81	74631			1187.81	106965
		1188.9	1143.9			1188.9	44765.2			1188.9	74788.7			1188.9	106921
		1189.99	1163.21			1189.99	43676.6			1189.99	74302.7			1189.99	106894
		1191.08	1165.06			1191.08	42050.6			1191.08	73984.9			1191.08	106863
		1192.17	1156.93			1192.17	40640.1			1192.17	73696.5			1192.17	106870
		1193.26	1143.83			1193.26	39317.8			1193.26	73262.3			1193.26	106890
		1194.35	1083.36			1194.35	38689.3			1194.35	73092.1			1194.35	106854
		1195.44	1214.85			1195.44	38005.9			1195.44	72769.2			1195.44	106872
		1196.53	1181.82			1196.53	37675.2			1196.53	72683			1196.53	106909
		1197.61	1153.78			1197.61	37517.4			1197.61	72612.8			1197.61	106873
		1198.7	1175.59			1198.7	37323.2			1198.7	72560.7			1198.7	106902
		1199.79	1177.46			1199.79	37331.7			1199.79	72597.5			1199.79	106840
		1200.88	1209.22			1200.88	37260.4			1200.88	72581.9			1200.88	106900
		1201.97	1248.44			1201.97	37300.7			1201.97	72541.2			1201.97	106910
		1203.06	1133.33			1203.06	37325.2			1203.06	72486.7			1203.06	106898
		1204.14	1180.02			1204.14	37308.6			1204.14	72450.6			1204.14	106914
		1205.23	1196.85			1205.23	37456.2			1205.23	72501.1			1205.23	106969
		1206.32	1211.18			1206.32	37451			1206.32	72430.6			1206.32	106957
		1207.41	1220.54			1207.41	37591.9			1207.41	72494.8			1207.41	106883
		1208.49	1182.65			1208.49	37801.3			1208.49	72552.2			1208.49	106868
		1209.58	1132.36			1209.58	38191.2			1209.58	72589.1			1209.58	106848
		1210.66	1196.42			1210.66	38615.5			1210.66	72621.4			1210.66	106799
		1211.75	1143.66			1211.75	39213.5			1211.75	72781.6			1211.75	106799
		1212.84	1202.74			1212.84	40026.6			1212.84	72976.2			1212.84	106772
		1213.92	1244.4			1213.92	40634.3			1213.92	73209.6			1213.92	106768
		1215.01	1223.97			1215.01	41269.7			1215.01	73310.7			1215.01	106777
		1216.09	1198.59			1216.09	41457.4			1216.09	73562.6			1216.09	106754
		1217.18	1193.07			1217.18	41427.9			1217.18	74002.1			1217.18	106815
		1218.26	1202.46			1218.26	41242.8			1218.26	74334.4			1218.26	106804
		1219.35	1229.22			1219.35	40760.3			1219.35	74536.4			1219.35	106997
		1220.43	1236.13			1220.43	40527			1220.43	74594.3			1220.43	106955
		1221.51	1190.94			1221.51	39792.5			1221.51	74398.2			1221.51	107005
		1222.6	1220.18			1222.6	39213.2			1222.6	74227.3			1222.6	106953
		1223.68	1219.66			1223.68	38759.7			1223.68	73918.9			1223.68	106918
		1224.76	1268.72			1224.76	38161.7			1224.76	73695.1			1224.76	106974
		1225.85	1186.41			1225.85	37801.6			1225.85	73510.2			1225.85	106949
		1226.93	1193.34			1226.93	37617.8			1226.93	73370.9			1226.93	106965
		1228.01	1249.83			1228.01	37436.2			1228.01	73298.1			1228.01	106921
		1229.1	1192.35			1229.1	37554.8			1229.1	73216.1			1229.1	106894
		1230.18	1236.44			1230.18	37735.2			1230.18	73168.4			1230.18	106863
		1231.26	1238.43			1231.26	37886			1231.26	73191.8			1231.26	106870
		1232.34	1317.16			1232.34	38240.9			1232.34	73222.1			1232.34	106890
		1233.42	1234.98			1233.42	38554.6			1233.42	73289			1233.42	106854
		1234.5	1189.97			1234.5	39162.2			1234.5	73390.5			1234.5	106872
		1235.58	1229.09			1235.58	39242.2			1235.58	73457.5			1235.58	106909
		1236.67	1283.04			1236.67	39363.6			1236.67	73481			1236.67	106873
		1237.75	1262.78			1237.75	39244			1237.75	73302.4			1237.75	106902
		1238.83	1289.52			1238.83	39438.9			1238.83	73390.2			1238.83	106840
		1239.91	1249.5			1239.91	39700.4			1239.91	73356.2			1239.91	106900
		1240.99	1261.41			1240.99	40371			1240.99	73313.1			1240.99	106910
		1242.07	1236.25			1242.07	40605.3			1242.07	73400.8			1242.07	106898
		1243.15	1245.7			1243.15	41044.2			1243.15	73353.1			1243.15	106914
		1244.23	1227.97			1244.23	41625.8			1244.23	73477.7			1244.23	106969
		1245.3	1237.43			1245.3	41853.7			1245.3	73744.9			1245.3	106957
		1246.38	1254.29			1246.38	41982.7			1246.38	73920.2			1246.38	106883
		1247.46	1273.61			1247.46	41679.4			1247.46	73851.8			1247.46	106868
		1248.54	1292.94			1248.54	40828.6			1248.54	73953.6			1248.54	106848
		1249.62	1290.05			1249.62	40028			1249.62	73784			1249.62	106799
		1250.7	1284.7			1250.7	39247.7			1250.7	73526.8			1250.7	106799
		1251.77	1259.63			1251.77	38669.7			1251.77	73386.9			1251.77	106772
		1252.85	1259.23			1252.85	38160.5			1252.85	73180.2			1252.85	106768
		1253.93	1305.69			1253.93	38102.5			1253.93	73081.7			1253.93	106777
		1255	1223.94			1255	38037.5			1255	73045.2			1255	106754
		1256.08	1322.15			1256.08	38179.8			1256.08	73112.5			1256.08	106815
		1257.16	1292.19			1257.16	38407.4			1257.16	73258.1			1257.16	106804
		1258.23	1279.5			1258.23	38757.3			1258.23	73442.9			1258.23	106997
		1259.31	1335.77			1259.31	39121.2			1259.31	73572.5			1259.31	106955
		1260.39	1239.36			1260.39	39526.7			1260.39	73556.9			1260.39	107005
		1261.46	1322.71			1261.46	39902.3			1261.46	73442.1			1261.46	106953
		1262.54	1342.04			1262.54	40462.7			1262.54	73327.3			1262.54	106918
		1263.61	1312.15			1263.61	41007.2			1263.61	73279.3			1263.61	106974
		1264.69	1277.35			1264.69	41030.4			1264.69	72984.5			1264.69	106949
		1265.76	1306.53			1265.76	40665.8			1265.76	72934.1			1265.76	106965
		1266.84	1308.65			1266.84	40485.8			1266.84	72807.5			1266.84	106921
		1267.91	1355.03			1267.91	39873.9			1267.91	72734			1267.91	106894
		1268.99	1300.6			1268.99	39236.4			1268.99	72706.7			1268.99	106863
		1270.06	1332.23			1270.06	38855			1270.06	72653.9			1270.06	106870
		1271.13	1376.14			1271.13	38515			1271.13	72610.3			1271.13	106890
		1272.21	1309.47			1272.21	38211.9			1272.21	72603.7			1272.21	106854
		1273.28	1321.45			1273.28	37883.2			1273.28	72527.8			1273.28	106872
		1274.35	1338.33			1274.35	37670			1274.35	72477.3			1274.35	106909
		1275.43	1362.58			1275.43	37500.6			1275.43	72477.6			1275.43	106873
		1276.5	1281.26			1276.5	37437.6			1276.5	72480.2			1276.5	106902
		1277.57	1364.43			1277.57	37270.4			1277.57	72475.9			1277.57	106840
		1278.64	1396.03			1278.64	37235			1278.64	72554.8			1278.64	106900
		1279.71	1366.29			1279.71	37095.5			1279.71	72559.8			1279.71	106910
		1280.79	1307.14			1280.79	37076.3			1280.79	72587.9			1280.79	106898
		1281.86	1333.84			1281.86	37010.8			1281.86	72562.7			1281.86	106914
		1282.93	1380.16			1282.93	36922.1			1282.93	72565.4			1282.93	106969
		1284	1330.86			1284	36958.4			1284	72531			1284	106957
		1285.07	1337.96			1285.07	36964.7			1285.07	72510.4			1285.07	106883
		1286.14	1342.6			1286.14	36868.9			1286.14	72425			1286.14	106868
		1287.21	1300.7			1287.21	36937.7			1287.21	72328			1287.21	106848
		1288.28	1383.75			1288.28	36944			1288.28	72383.9			1288.28	106799
		1289.35	1332.07			1289.35	36820.4			1289.35	72351.7			1289.35	106799
		1290.42	1336.74			1290.42	36896.2			1290.42	72349.7			1290.42	106772
		1291.49	1400.16			1291.49	36969.7			1291.49	72238.6			1291.49	106768
		1292.56	1382.79			1292.56	37013			1292.56	72354.9			1292.56	106777
		1293.63	1380.12			1293.63	37151.6			1293.63	72327.3			1293.63	106754
		1294.7	1423.93			1294.7	37239.1			1294.7	72378.6			1294.7	106815
		1295.77	1372.34			1295.77	37303.5			1295.77	72369.6			1295.77	106804
		1296.83	1355.01			1296.83	37321.4			1296.83	72342.1			1296.83	106997
		1297.9	1418.38			1297.9	37244.1			1297.9	72335.4			1297.9	106955
		1298.97	1474.4			1298.97	37273.7			1298.97	72449.5			1298.97	107005
		1300.04	1405.75			1300.04	37224.3			1300.04	72486.9			1300.04	106953
		1301.1	1417.78			1301.1	37246.9			1301.1	72482.6			1301.1	106918
		1302.17	1420.03			1302.17	37202.1			1302.17	72652.6			1302.17	106974
		1303.24	1336.79			1303.24	37282.8			1303.24	72715.7			1303.24	106949
		1304.31	1412.33			1304.31	37405.4			1304.31	72711.4			1304.31	106965
		1305.37	1365.77			1305.37	37476.9			1305.37	72730.4			1305.37	106921
		1306.44	1390.02			1306.44	37555.4			1306.44	72788.9			1306.44	106894
		1307.5	1424.03			1307.5	37571.2			1307.5	72784.6			1307.5	106863
		1308.57	1426.31			1308.57	37417			1308.57	72638.3			1308.57	106870
		1309.64	1362.72			1309.64	37369.9			1309.64	72648			1309.64	106890
		1310.7	1399.17			1310.7	37311.1			1310.7	72555.2			1310.7	106854
		1311.77	1467.31			1311.77	37273.2			1311.77	72581.2			1311.77	106872
		1312.83	1496.41			1312.83	37293.5			1312.83	72490.6			1312.83	106909
		1313.9	1459.7			1313.9	37258			1313.9	72467.7			1313.9	106873
		1314.96	1486.37			1314.96	37350.6			1314.96	72447			1314.96	106902
		1316.03	1469.18			1316.03	37513.1			1316.03	72361.1			1316.03	106840
		1317.09	1398.4			1317.09	37500.9			1317.09	72356.7			1317.09	106900
		1318.15	1449.44			1318.15	37516.7			1318.15	72478.2			1318.15	106910
		1319.22	1488.29			1319.22	37698			1319.22	72450.5			1319.22	106898
		1320.28	1485.74			1320.28	37769.8			1320.28	72485.8			1320.28	106914
		1321.34	1436.94			1321.34	37960.6			1321.34	72446.5			1321.34	106969
		1322.41	1480.65			1322.41	37992.9			1322.41	72488.8			1322.41	106957
		1323.47	1431.89			1323.47	38265.5			1323.47	72577.8			1323.47	106883
		1324.53	1553.44			1324.53	38479.9			1324.53	72634.1			1324.53	106868
		1325.59	1424.43			1325.59	38685			1325.59	72646.1			1325.59	106848
		1326.66	1531.35			1326.66	38724.4			1326.66	72704.8			1326.66	106799
		1327.72	1528.83			1327.72	38717.1			1327.72	72779.9			1327.72	106799
		1328.78	1509.3			1328.78	38880.4			1328.78	72999.9			1328.78	106772
		1329.84	1528.67			1329.84	38828.7			1329.84	73037.7			1329.84	106768
		1330.9	1540.75			1330.9	38994.4			1330.9	73091.9			1330.9	106777
		1331.96	1433.79			1331.96	39207			1331.96	73164.8			1331.96	106754
		1333.03	1528.47			1333.03	39272.3			1333.03	73165.3			1333.03	106815
		1334.09	1545.41			1334.09	39295.5			1334.09	73144.7			1334.09	106804
		1335.15	1596.34			1335.15	39091.8			1335.15	73058.6			1335.15	106997
		1336.21	1533.17			1336.21	38785.1			1336.21	72981.8			1336.21	106955
		1337.27	1501.58			1337.27	38506.4			1337.27	72888.6			1337.27	107005
		1338.33	1545.22			1338.33	38454.6			1338.33	72914.7			1338.33	106953
		1339.39	1637.37			1339.39	38444.9			1339.39	72877.6			1339.39	106918
		1340.44	1511.21			1340.44	38627.3			1340.44	72864			1340.44	106974
		1341.5	1608.18			1341.5	38706.6			1341.5	72838.6			1341.5	106949
		1342.56	1569.36			1342.56	38750.9			1342.56	72897.5			1342.56	106965
		1343.62	1579.04			1343.62	38692.1			1343.62	72951.8			1343.62	106921
		1344.68	1637.18			1344.68	38588.7			1344.68	72823.3			1344.68	106894
		1345.74	1690.46			1345.74	38429			1345.74	72755.7			1345.74	106863
		1346.8	1617.77			1346.8	38290.4			1346.8	72878			1346.8	106870
		1347.85	1687.99			1347.85	38231.4			1347.85	72810.4			1347.85	106890
		1348.91	1678.29			1348.91	37987.2			1348.91	72792			1348.91	106854
		1349.97	1661.34			1349.97	37735.8			1349.97	72747.8			1349.97	106872
		1351.03	1782.35			1351.03	37737.7			1351.03	72743.5			1351.03	106909
		1352.08	1782.33			1352.08	37718.5			1352.08	72642.9			1352.08	106873
		1353.14	1753.29			1353.14	37633.5			1353.14	72640.9			1353.14	106902
		1354.2	1554.11			1354.2	37628.4			1354.2	72657.7			1354.2	106840
		1355.25	1638.78			1355.25	37656.1			1355.25	72655.7			1355.25	106900
		1356.31	1617.02			1356.31	37519.5			1356.31	72632.5			1356.31	106910
		1357.36	1716.16			1357.36	37634.1			1357.36	72607			1357.36	106898
		1358.42	1733.08			1358.42	37626.6			1358.42	72743.6			1358.42	106914
		1359.47	1733.08			1359.47	37710.8			1359.47	72600.6			1359.47	106969
		1360.53	1716.16			1360.53	37698.7			1360.53	72685.6			1360.53	106957
		1361.58	1617.02			1361.58	37684.1			1361.58	72617.7			1361.58	106883
		1362.64	1638.78			1362.64	37573.2			1362.64	72728.6			1362.64	106868
		1363.69	1554.11			1363.69	37605.7			1363.69	72585.5			1363.69	106848
		1364.75	1653.29			1364.75	37640.6			1364.75	72545.8			1364.75	106799
		1365.8	1682.33			1365.8	37517.8			1365.8	72675.5			1365.8	106799
		1366.86	1682.35			1366.86	37505.6			1366.86	72607.6			1366.86	106772
		1367.91	1561.34			1367.91	37592.3			1367.91	72596.2			1367.91	106768
		1368.96	1578.29			1368.96	37422.3			1368.96	72603.6			1368.96	106777
		1370.02	1587.99			1370.02	37466.6			1370.02	72587.4			1370.02	106754
		1371.07	1517.77			1371.07	37433.2			1371.07	72627.8			1371.07	106815
		1372.12	1590.46			1372.12	37585.9			1372.12	72606.9			1372.12	106804
		1373.17	1537.18			1373.17	37498.3			1373.17	72621.4			1373.17	106921
		1374.23	1479.04			1374.23	37394.2			1374.23	72551			1374.23	106991
		1375.28	1469.36			1375.28	37422.1			1375.28	72655.1			1375.28	107055
		1376.33	1508.18			1376.33	37414.6			1376.33	72554			1376.33	107094
		1377.38	1411.21			1377.38	37416.5			1377.38	72641.6			1377.38	107192
		1378.43	1537.37			1378.43	37543.5			1378.43	72634.9			1378.43	107235
		1379.49	1445.22			1379.49	37422.8			1379.49	72639.9			1379.49	107340
		1380.54	1401.58			1380.54	37455.4			1380.54	72708.7			1380.54	107409
		1381.59	1433.17			1381.59	37459.7			1381.59	72609.9			1381.59	107490
		1382.64	1496.34			1382.64	37487.7			1382.64	72648			1382.64	107548
		1383.69	1445.41			1383.69	37440.1			1383.69	72653.1			1383.69	107603
		1384.74	1428.47			1384.74	37607.4			1384.74	72620.4			1384.74	107620
		1385.79	1333.79			1385.79	37481.8			1385.79	72611.2			1385.79	107611
		1386.84	1440.75			1386.84	37559.4			1386.84	72611.6			1386.84	107612
		1387.89	1428.67			1387.89	37466.9			1387.89	72552.8			1387.89	107553
		1388.94	1409.3			1388.94	37648.5			1388.94	72598.1			1388.94	107598
		1389.99	1528.83			1389.99	37537.1			1389.99	72664.6			1389.99	107665
		1391.03	1531.35			1391.03	37626.6			1391.03	72615.3			1391.03	107615
		1392.08	1424.43			1392.08	37550.6			1392.08	72646.3			1392.08	107646
		1393.13	1553.44			1393.13	37614.1			1393.13	72651.4			1393.13	107651
		1394.18	1431.89			1394.18	37680.1			1394.18	72538.2			1394.18	107538
		1395.23	1480.65			1395.23	37696.3			1395.23	72654.5			1395.23	107654
		1396.28	1436.94			1396.28	37691.3			1396.28	72730.6			1396.28	107731
		1397.32	1485.74			1397.32	37726.5			1397.32	72735.7			1397.32	107736
		1398.37	1488.29			1398.37	37731			1398.37	72657.9			1398.37	107658
		1399.42	1449.44			1399.42	37766.2			1399.42	72648.7			1399.42	107649
		1400.46	1398.4			1400.46	37775.5			1400.46	72630.1			1400.46	107630
		1401.51	1469.18			1401.51	37808.4			1401.51	72744.2			1401.51	107744
		1402.56	1486.37			1402.56	37962.2			1402.56	72668.7			1402.56	107669
		1403.6	1459.7			1403.6	37938.3			1403.6	72626.4			1403.6	107626
		1404.65	1496.41			1404.65	38028.2			1404.65	72709.7			1404.65	107710
		1405.7	1467.31			1405.7	37990			1405.7	72719.5			1405.7	107720
		1406.74	1399.17			1406.74	37928.1			1406.74	72712.8			1406.74	107713
		1407.79	1362.72			1407.79	38063.2			1407.79	72679.9			1407.79	107680
		1408.83	1426.31			1408.83	38096.2			1408.83	72625.7			1408.83	107626
		1409.88	1424.03			1409.88	38124.6			1409.88	72645			1409.88	107645
		1410.92	1390.02			1410.92	38214.6			1410.92	72799.7			1410.92	107800
		1411.97	1365.77			1411.97	38247.8			1411.97	72833.3			1411.97	107833
		1413.01	1412.33			1413.01	38316.5			1413.01	72760			1413.01	107760
		1414.05	1336.79			1414.05	38375.8			1414.05	72762.7			1414.05	107763
		1415.1	1420.03			1415.1	38606.2			1415.1	72753.6			1415.1	107754
		1416.14	1417.78			1416.14	38701.2			1416.14	72825.3			1416.14	107825
		1417.19	1405.75			1417.19	38801.1			1417.19	72842.3			1417.19	107842
		1418.23	1474.4			1418.23	39036.5			1418.23	72871.2			1418.23	107871
		1419.27	1418.38			1419.27	39298.1			1419.27	72969.1			1419.27	107969
		1420.32	1355.01			1420.32	39636			1420.32	72981.4			1420.32	107981
		1421.36	1372.34			1421.36	39855.1			1421.36	72967.5			1421.36	107968
		1422.4	1423.93			1422.4	40209.9			1422.4	73096.4			1422.4	108096
		1423.44	1380.12			1423.44	40543.4			1423.44	72999.3			1423.44	107999
		1424.48	1382.79			1424.48	40655.7			1424.48	73085.4			1424.48	108085
		1425.53	1400.16			1425.53	40434.7			1425.53	73042.9			1425.53	108043
		1426.57	1336.74			1426.57	40347			1426.57	73083.8			1426.57	108084
		1427.61	1332.07			1427.61	40349.7			1427.61	73153.3			1427.61	108153
		1428.65	1383.75			1428.65	40069			1428.65	73177.6			1428.65	108178
		1429.69	1300.7			1429.69	40374.3			1429.69	73180.4			1429.69	108180
		1430.73	1342.6			1430.73	40713.2			1430.73	73288.1			1430.73	108288
		1431.77	1337.96			1431.77	41178.5			1431.77	73386.4			1431.77	108386
		1432.81	1330.86			1432.81	41713.2			1432.81	73587.1			1432.81	108587
		1433.85	1380.16			1433.85	42300.6			1433.85	73702.2			1433.85	108502
		1434.89	1333.84			1434.89	43241.2			1434.89	73836.3			1434.89	108636
		1435.93	1307.14			1435.93	43967.6			1435.93	73887			1435.93	108687
		1436.97	1366.29			1436.97	45025.9			1436.97	74116.7			1436.97	108917
		1438.01	1396.03			1438.01	46142			1438.01	74341.7			1438.01	108942
		1439.05	1364.43			1439.05	47380.2			1439.05	74612.1			1439.05	108812
		1440.09	1281.26			1440.09	48602.3			1440.09	74913.7			1440.09	108914
		1441.13	1362.58			1441.13	50278.7			1441.13	75091.3			1441.13	108891
		1442.17	1338.33			1442.17	52048.9			1442.17	75467.2			1442.17	109367
		1443.2	1321.45			1443.2	54018.2			1443.2	75807.4			1443.2	109407
		1444.24	1309.47			1444.24	56203.4			1444.24	75884.8			1444.24	109485
		1445.28	1376.14			1445.28	58592.6			1445.28	76077.1			1445.28	109677
		1446.32	1332.23			1446.32	61061.7			1446.32	76094.8			1446.32	109895
		1447.35	1300.6			1447.35	63366.9			1447.35	76282.4			1447.35	109982
		1448.39	1355.03			1448.39	65127.6			1448.39	76199.8			1448.39	110700
		1449.43	1308.65			1449.43	66066.2			1449.43	76157.8			1449.43	110858
		1450.46	1306.53			1450.46	66485.9			1450.46	75907.6			1450.46	110908
		1451.5	1277.35			1451.5	65919.7			1451.5	75877.5			1451.5	110877
		1452.54	1312.15			1452.54	65023			1452.54	75756.4			1452.54	110156
		1453.57	1342.04			1453.57	62311			1453.57	75338.4			1453.57	109838
		1454.61	1322.71			1454.61	59971.6			1454.61	75255.5			1454.61	109555
		1455.65	1239.36			1455.65	57080.2			1455.65	75067.1			1455.65	109367
		1456.68	1335.77			1456.68	54015.2			1456.68	74833.2			1456.68	109033
		1457.72	1279.5			1457.72	51617.5			1457.72	74647			1457.72	108947
		1458.75	1292.19			1458.75	49288.3			1458.75	74487.2			1458.75	108987
		1459.79	1322.15			1459.79	47346.6			1459.79	74147.5			1459.79	108648
		1460.82	1223.94			1460.82	45734.9			1460.82	74124.2			1460.82	108524
		1461.85	1305.69			1461.85	44189.7			1461.85	73940.2			1461.85	108540
		1462.89	1412.1			1462.89	43140.4			1462.89	73842.4			1462.89	108642
		1463.92	1411.47			1463.92	42107.4			1463.92	73751.8			1463.92	108552
		1464.96	1410.84			1464.96	41606.8			1464.96	73632.4			1464.96	108432
		1465.99	1410.21			1465.99	41082			1465.99	73568.1			1465.99	108568
		1467.02	1409.57			1467.02	40576.1			1467.02	73592.7			1467.02	108593
		1468.06	1408.94			1468.06	40062.9			1468.06	73403.5			1468.06	108404
		1469.09	1408.31			1469.09	39631.1			1469.09	73389.6			1469.09	108390
		1470.12	1407.68			1470.12	39247.2			1470.12	73387.7			1470.12	108388
		1471.15	1407.05			1471.15	39028.9			1471.15	73294.5			1471.15	108294
		1472.19	1406.41			1472.19	38808.1			1472.19	73434.3			1472.19	108434
		1473.22	1405.78			1473.22	38546.4			1473.22	73293			1473.22	108293
		1474.25	1405.15			1474.25	38267.7			1474.25	73288.7			1474.25	108289
		1475.28	1404.52			1475.28	38205.4			1475.28	73289.1			1475.28	108289
		1476.31	1403.89			1476.31	38094.9			1476.31	73335.3			1476.31	108335
		1477.34	1403.25			1477.34	38027.7			1477.34	73369.5			1477.34	108369
		1478.38	1402.62			1478.38	37970			1478.38	73420.5			1478.38	108420
		1479.41	1401.99			1479.41	37698.2			1479.41	73560.5			1479.41	108561
		1480.44	1401.36			1480.44	37645.3			1480.44	73597.2			1480.44	108597
		1481.47	1400.72			1481.47	37558.7			1481.47	73600.1			1481.47	108400
		1482.5	1400.09			1482.5	37436			1482.5	73631.9			1482.5	108432
		1483.53	1399.46			1483.53	37407.1			1483.53	73685.5			1483.53	108485
		1484.56	1398.83			1484.56	37337.3			1484.56	73748.6			1484.56	108549
		1485.59	1398.2			1485.59	37248.1			1485.59	73917.9			1485.59	108718
		1486.62	1397.56			1486.62	37212			1486.62	73911.2			1486.62	108711
		1487.64	1396.93			1487.64	37219.2			1487.64	73996.2			1487.64	108796
		1488.67	1396.3			1488.67	37110.8			1488.67	74131.8			1488.67	108932
		1489.7	1395.67			1489.7	37146.9			1489.7	74318.1			1489.7	108118
		1490.73	1395.04			1490.73	37101.1			1490.73	74400.8			1490.73	108201
		1491.76	1394.4			1491.76	37016.7			1491.76	74739.3			1491.76	108539
		1492.79	1393.77			1492.79	36997.4			1492.79	74925.8			1492.79	108726
		1493.81	1393.14			1493.81	36968.4			1493.81	75136.6			1493.81	108937
		1494.84	1392.51			1494.84	36937			1494.84	75294.3			1494.84	108094
		1495.87	1391.87			1495.87	36905.6			1495.87	75606.7			1495.87	108407
		1496.9	1391.24			1496.9	36857.3			1496.9	75989.2			1496.9	108789
		1497.92	1390.61			1497.92	36847.6			1497.92	76345.2			1497.92	109145
		1498.95	1389.98			1498.95	36816.2			1498.95	76711.1			1498.95	108511
		1499.98	1389.35			1499.98	36922.5			1499.98	77265.6			1499.98	109266
		1501	1388.71			1501	36833.1			1501	77844.6			1501	109845
		1502.03	1388.08			1502.03	36816.2			1502.03	78450.3			1502.03	109450
		1503.05	1387.45			1503.05	36717			1503.05	79196.5			1503.05	110197
		1504.08	1386.82			1504.08	36738.8			1504.08	80100.2			1504.08	111100
		1505.11	1386.19			1505.11	36654.1			1505.11	80685			1505.11	111685
		1506.13	1385.55			1506.13	36753.3			1506.13	81533.8			1506.13	112534
		1507.16	1384.92			1507.16	36782.3			1507.16	82530.4			1507.16	113530
		1508.18	1384.29			1508.18	36782.4			1508.18	83484			1508.18	114484
		1509.21	1383.66			1509.21	36661.3			1509.21	84408.9			1509.21	115409
		1510.23	1383.03			1510.23	36678.3			1510.23	85639.2			1510.23	116639
		1511.25	1382.39			1511.25	36688			1511.25	86182.2			1511.25	117182
		1512.28	1381.76			1512.28	36617.8			1512.28	86737.6			1512.28	117738
		1513.3	1381.13			1513.3	36690.5			1513.3	87368.3			1513.3	118368
		1514.33	1380.5			1514.33	36637.2			1514.33	87366.8			1514.33	118367
		1515.35	1379.86			1515.35	36579			1515.35	87096.3			1515.35	118096
		1516.37	1379.23			1516.37	36569.4			1516.37	86784.4			1516.37	117784
		1517.4	1378.6			1517.4	36608.2			1517.4	85885.6			1517.4	116886
		1518.42	1377.97			1518.42	36511.2			1518.42	84794.8			1518.42	115795
		1519.44	1377.34			1519.44	36637.4			1519.44	83776.4			1519.44	114776
		1520.46	1376.7			1520.46	36545.2			1520.46	82818.2			1520.46	113818
		1521.49	1376.07			1521.49	36501.6			1521.49	81711.6			1521.49	112712
		1522.51	1375.44			1522.51	36533.2			1522.51	80522			1522.51	111522
		1523.53	1374.81			1523.53	36596.3			1523.53	79620.8			1523.53	110621
		1524.55	1374.18			1524.55	36545.4			1524.55	78729			1524.55	109729
		1525.57	1373.54			1525.57	36528.5			1525.57	77856.2			1525.57	109856
		1526.59	1372.91			1526.59	36433.8			1526.59	77255.2			1526.59	109255
		1527.61	1372.28			1527.61	36540.7			1527.61	76503.3			1527.61	109303
		1528.63	1371.65			1528.63	36528.7			1528.63	76006.2			1528.63	108806
		1529.66	1371.02			1529.66	36509.3			1529.66	75564.8			1529.66	108365
		1530.68	1370.38			1530.68	36528.8			1530.68	75351.8			1530.68	108152
		1531.7	1369.75			1531.7	36531.4			1531.7	74898			1531.7	108698
		1532.72	1369.12			1532.72	36424.4			1532.72	74711.5			1532.72	108511
		1533.74	1368.49			1533.74	36553.4			1533.74	74318.2			1533.74	108118
		1534.75	1367.85			1534.75	36431.9			1534.75	74095			1534.75	108895
		1535.77	1367.22			1535.77	36480.7			1535.77	73910.7			1535.77	108711
		1536.79	1366.59			1536.79	36436.9			1536.79	73830.9			1536.79	108631
		1537.81	1365.96			1537.81	36485.7			1537.81	73602.6			1537.81	108403
		1538.83	1365.33			1538.83	36488.3			1538.83	73423			1538.83	108423
		1539.85	1364.69			1539.85	36449.4			1539.85	73384.5			1539.85	108384
		1540.87	1364.06			1540.87	36398.4			1540.87	73270.5			1540.87	108270
		1541.88	1363.43			1541.88	36469.2			1541.88	73117.4			1541.88	108117
		1542.9	1362.8			1542.9	36486.4			1542.9	73139.8			1542.9	108140
		1543.92	1362.17			1543.92	36459.7			1543.92	72994			1543.92	107994
		1544.94	1361.53			1544.94	36496.4			1544.94	72943.2			1544.94	107943
		1545.96	1360.9			1545.96	36467.3			1545.96	72894.8			1545.96	107895
		1546.97	1360.27			1546.97	36399.2			1546.97	72829.3			1546.97	107829
		1547.99	1359.64			1547.99	36362.7			1547.99	72841.9			1547.99	107842
		1549	1359			1549	36426.3			1549	72754.4			1549	107754
		1550.02	1358.37			1550.02	36424			1550.02	72818.2			1550.02	107818
		1551.04	1357.74			1551.04	36390			1551.04	72677			1551.04	107677
		1552.05	1259.23			1552.05	36365.8			1552.05	72653			1552.05	107653
		1553.07	1259.63			1553.07	36412.3			1553.07	72594.7			1553.07	107595
		1554.08	1284.7			1554.08	36336.8			1554.08	72634.1			1554.08	107634
		1555.1	1290.05			1555.1	36420			1555.1	72578.2			1555.1	107578
		1556.12	1292.94			1556.12	36417.8			1556.12	72576.1			1556.12	107576
		1557.13	1273.61			1557.13	36405.8			1557.13	72534.9			1557.13	107535
		1558.14	1254.29			1558.14	36474.4			1558.14	72442.3			1558.14	107442
		1559.16	1237.43			1559.16	36418.4			1559.16	72479.3			1559.16	107479
		1560.17	1227.97			1560.17	36355			1560.17	72511.4			1560.17	107511
		1561.19	1245.7			1561.19	36372.3			1561.19	72467.6			1561.19	107468
		1562.2	1236.25			1562.2	36423.9			1562.2	72551.1			1562.2	107551
		1563.21	1261.41			1563.21	36380.1			1563.21	72456			1563.21	107456
		1564.23	1249.5			1564.23	36382.8			1564.23	72429.4			1564.23	107429
		1565.24	1289.52			1565.24	36400.2			1565.24	72378.2			1565.24	107378
		1566.25	1262.78			1566.25	36336.7			1566.25	72422.6			1566.25	107423
		1567.27	1283.04			1567.27	36332.1			1567.27	72425.3			1567.27	107425
		1568.28	1229.09			1568.28	36383.7			1568.28	72420.7			1568.28	107421
		1569.29	1189.97			1569.29	36300.7			1569.29	72359.8			1569.29	107360
		1570.31	1234.98			1570.31	36342.6			1570.31	72404.2			1570.31	107404
		1571.32	1317.16			1571.32	36338			1571.32	72330.9			1571.32	107331
		1572.33	1238.43			1572.33	36330.9			1572.33	72306.7			1572.33	107307
		1573.34	1236.44			1573.34	36380.2			1573.34	72348.6			1573.34	107349
		1574.35	1192.35			1574.35	36333.8			1574.35	72309.6			1574.35	107310
		1575.36	1249.83			1575.36	36307.1			1575.36	72324.6			1575.36	107325
		1576.37	1193.34			1576.37	36366.3			1576.37	72320			1576.37	107320
		1577.38	1186.41			1577.38	36396			1577.38	72347.2			1577.38	107347
		1578.4	1268.72			1578.4	36364.4			1578.4	72310.7			1578.4	107311
		1579.41	1219.66			1579.41	36281.3			1579.41	72237.3			1579.41	107237
		1580.42	1220.18			1580.42	36362.6			1580.42	72188.5			1580.42	107188
		1581.43	1190.94			1581.43	36338.3			1581.43	72291.9			1581.43	107292
		1582.44	1236.13			1582.44	36321.4			1582.44	72211.1			1582.44	107211
		1583.45	1229.22			1583.45	36309.5			1583.45	72255.5			1583.45	107256
		1584.46	1202.46			1584.46	36376.1			1584.46	72258.2			1584.46	107258
		1585.46	1193.07			1585.46	36332.2			1585.46	72231.5			1585.46	107231
		1586.47	1198.59			1586.47	36300.6			1586.47	72165.3			1586.47	107165
		1587.48	1223.97			1587.48	36355			1587.48	72241.8			1587.48	107242
		1588.49	1244.4			1588.49	36308.6			1588.49	72185.5			1588.49	107185
		1589.5	1202.74			1589.5	36306.5			1589.5	72207.9			1589.5	107208
		1590.51	1143.66			1590.51	36277.3			1590.51	72220.4			1590.51	107220
		1591.51	1196.42			1591.51	36312.1			1591.51	72173.9			1591.51	107174
		1592.52	1132.36			1592.52	36342			1592.52	72181.5			1592.52	107182
		1593.53	1182.65			1593.53	36322.7			1593.53	72211.3			1593.53	107211
		1594.54	1220.54			1594.54	36239.4			1594.54	72152.4			1594.54	107152
		1595.54	1211.18			1595.54	36335.8			1595.54	72135.4			1595.54	107135
		1596.55	1196.85			1596.55	36279.5			1596.55	72197.2			1596.55	107197
		1597.56	1180.02			1597.56	36292.2			1597.56	72155.6			1597.56	107156
		1598.56	1133.33			1598.56	36322.1			1598.56	72101.6			1598.56	107102
		1599.57	1248.44			1599.57	36223.9			1599.57	72188.1			1599.57	107188
		1600.58	1209.22			1600.58	36305.7			1600.58	72190.8			1600.58	107191
		1601.58	1177.46			1601.58	36259.2			1601.58	72131.9			1601.58	107132
		1602.59	1175.59			1602.59	36259.6			1602.59	72090.2			1602.59	107090
		1603.59	1153.78			1603.59	36284.7			1603.59	72053.4			1603.59	107053
		1604.6	1181.82			1604.6	36290			1604.6	72080.7			1604.6	107081
		1605.6	1214.85			1605.6	36292.9			1605.6	72159.9			1605.6	107160
		1606.61	1083.36			1606.61	36273.6			1606.61	72113.3			1606.61	107113
		1607.61	1143.83			1607.61	36254.3			1607.61	72081.4			1607.61	107081
		1608.62	1156.93			1608.62	36237.4			1608.62	72106.3			1608.62	107106
		1609.62	1165.06			1609.62	36228			1609.62	72027.5			1609.62	107028
		1610.63	1163.21			1610.63	36245.7			1610.63	72096.9			1610.63	107097
		1611.63	1143.9			1611.63	36236.3			1611.63	72149			1611.63	107149
		1612.63	1196.97			1612.63	36261.4			1612.63	72107.2			1612.63	107107
		1613.64	1195.14			1613.64	36249.5			1613.64	72166.8			1613.64	107167
		1614.64	1118.41			1614.64	36289.5			1614.64	72097.8			1614.64	107098
		1615.64	1191.5			1615.64	36262.8			1615.64	72065.8			1615.64	107066
		1616.65	1164.7			1616.65	36283			1616.65	72071			1616.65	107071
		1617.65	1125.41			1617.65	36229.1			1617.65	72098.4			1617.65	107098
		1618.65	1126.08			1618.65	36190			1618.65	72125.9			1618.65	107126
		1619.65	1091.77			1619.65	36235			1619.65	72111.3			1619.65	107111
		1620.66	1139.95			1620.66	36317.2			1620.66	72074.3			1620.66	107074
		1621.66	1125.64			1621.66	36238.4			1621.66	72069.6			1621.66	107070
		1622.66	1113.83			1622.66	36236.4			1622.66	72062.4			1622.66	107062
		1623.66	1149.54			1623.66	36192.4			1623.66	72109.7			1623.66	107110
		1624.66	1110.22			1624.66	36249.8			1624.66	72095			1624.66	107095
		1625.66	1070.88			1625.66	36193.3			1625.66	72107.6			1625.66	107108
		1626.66	1151.68			1626.66	36186.4			1626.66	72098			1626.66	107098
		1627.67	1122.35			1627.67	36268.7			1627.67	72105.6			1627.67	107106
		1628.67	1057.97			1628.67	36219.7			1628.67	72086			1628.67	107086
		1629.67	1148.84			1629.67	36220.2			1629.67	72078.8			1629.67	107079
		1630.67	1117.01			1630.67	36190.9			1630.67	72046.8			1630.67	107047
		1631.67	1172.86			1631.67	36236.1			1631.67	72009.8			1631.67	107010
		1632.67	1133.5			1632.67	36229.2			1632.67	72034.8			1632.67	107035
		1633.66	1129.23			1633.66	36202.5			1633.66	72087.1			1633.66	107087
		1634.66	1099.89			1634.66	36193.1			1634.66	72107.2			1634.66	107107
		1635.66	1098.13			1635.66	36198.6			1635.66	72087.5			1635.66	107088
		1636.66	1086.33			1636.66	36224			1636.66	72000.8			1636.66	107001
		1637.66	1124.71			1637.66	36244.4			1637.66	72070.6			1637.66	107071
		1638.66	1120.45			1638.66	36202.7			1638.66	71978.9			1638.66	106979
		1639.66	1153.84			1639.66	36143.7			1639.66	72023.8			1639.66	107024
		1640.65	1109.43			1640.65	36196.4			1640.65	72071.2			1640.65	107071
		1641.65	1137.82			1641.65	36132.4			1641.65	72054.1			1641.65	107054
		1642.65	1085.86			1642.65	36182.7			1642.65	72026.9			1642.65	107027
		1643.65	1134.35			1643.65	36220.5			1643.65	72057			1643.65	107057
		1644.64	1064.8			1644.64	36211.2			1644.64	72077.1			1644.64	107077
		1645.64	1073.11			1645.64	36196.8			1645.64	72002.7			1645.64	107003
		1646.64	1081.43			1646.64	36180			1646.64	71990.4			1646.64	106990
		1647.63	1172.71			1647.63	36133.3			1647.63	71953.3			1647.63	106953
		1648.63	1113.18			1648.63	36248.4			1648.63	71990.8			1648.63	106991
		1649.63	1081.29			1649.63	36209.2			1649.63	71991			1649.63	106991
		1650.62	1104.73			1650.62	36177.5			1650.62	72016.1			1650.62	107016
		1651.62	1092.96			1651.62	36175.6			1651.62	71983.9			1651.62	106984
		1652.62	1086.22			1652.62	36153.8			1652.62	71996.6			1652.62	106997
		1653.61	1081.99			1653.61	36181.8			1653.61	71984.3			1653.61	106984
		1654.61	1012.33			1654.61	36214.8			1654.61	72016.9			1654.61	107017
		1655.6	1073.55			1655.6	36083.4			1655.6	72027.1			1655.6	107027
		1656.6	1039.12			1656.6	36143.8			1656.6	72017.4			1656.6	107017
		1657.59	1062.6			1657.59	36156.9			1657.59	71955.2			1657.59	106955
		1658.58	1033.2			1658.58	36165.1			1658.58	72012.8			1658.58	107013
		1659.58	1061.74			1659.58	36163.2			1659.58	71990.5			1659.58	106991
		1660.57	1065.09			1660.57	36143.9			1660.57	72080.6			1660.57	107081
		1661.57	1053.32			1661.57	36197			1661.57	71985.9			1661.57	106986
		1662.56	983.566			1662.56	36195.1			1662.56	71966.2			1662.56	106966
		1663.55	1095.35			1663.55	36118.4			1663.55	71966.3			1663.55	106966
		1664.55	1076.03			1664.55	36191.5			1664.55	71984			1664.55	106984
		1665.54	1046.61			1665.54	36164.7			1665.54	71984.2			1665.54	106984
		1666.53	1113.06			1666.53	36125.4			1666.53	71941.9			1666.53	106942
		1667.52	1088.69			1667.52	36126.1			1667.52	71957.1			1667.52	106957
		1668.52	1081.99			1668.52	36091.8			1668.52	71974.8			1668.52	106975
		1669.51	1042.46			1669.51	36139.9			1669.51	72042.5			1669.51	107043
		1670.5	1053.42			1670.5	36125.6			1670.5	71957.7			1670.5	106958
		1671.49	1071.97			1671.49	36113.8			1671.49	71970.4			1671.49	106970
		1672.48	1052.64			1672.48	36149.5			1672.48	71945.6			1672.48	106946
		1673.48	1045.94			1673.48	36110.2			1673.48	71950.8			1673.48	106951
		1674.47	1031.65			1674.47	36070.9			1674.47	71900.9			1674.47	106901
		1675.46	1035.06			1675.46	36151.7			1675.46	71956.2			1675.46	106956
		1676.45	1030.89			1676.45	36122.4			1676.45	71888.8			1676.45	106889
		1677.44	1029.24			1677.44	36058			1677.44	71936.5			1677.44	106937
		1678.43	1042.78			1678.43	36148.8			1678.43	71934.2			1678.43	106934
		1679.42	1046.21			1679.42	36117			1679.42	71969.5			1679.42	106969
		1680.41	1016.74			1680.41	36172.9			1680.41	72012.3			1680.41	107012
		1681.4	1030.29			1681.4	36133.5			1681.4	71894.7			1681.4	106895
		1682.39	1036.26			1682.39	36129.2			1682.39	71894.9			1682.39	106895
		1683.38	1082.74			1683.38	36099.9			1683.38	71947.7			1683.38	106948
		1684.37	1093.79			1684.37	36098.1			1684.37	71940.4			1684.37	106940
		1685.36	968.069			1685.36	36086.3			1685.36	72025.8			1685.36	107026
		1686.35	1001.91			1686.35	36124.7			1686.35	71993.4			1686.35	106993
		1687.33	1035.76			1687.33	36120.5			1687.33	71958.5			1687.33	106958
		1688.32	1044.29			1688.32	36153.8			1688.32	71936.1			1688.32	106936
		1689.31	1062.96			1689.31	36109.4			1689.31	71923.7			1689.31	106924
		1690.3	1063.9			1690.3	36137.8			1690.3	71913.9			1690.3	106914
		1691.29	1077.52			1691.29	36085.9			1691.29	71919.1			1691.29	106919
		1692.27	1020.12			1692.27	36134.4			1692.27	71964.5			1692.27	106964
		1693.26	977.929			1693.26	36064.8			1693.26	71831.5			1693.26	106832
		1694.25	1009.31			1694.25	36073.1			1694.25	71939.7			1694.25	106940
		1695.24	1007.71			1695.24	36081.4			1695.24	71944.9			1695.24	106945
		1696.22	988.348			1696.22	36172.7			1696.22	71867.2			1696.22	106867
		1697.21	1060.38			1697.21	36113.2			1697.21	71905.1			1697.21	106905
		1698.2	995.315			1698.2	36081.3			1698.2	71897.7			1698.2	106898
		1699.18	1024.2			1699.18	36104.7			1699.18	71910.5			1699.18	106910
		1700.17	1004.84			1700.17	36093			1700.17	71878			1700.17	106878
		1701.15	1015.96			1701.15	36086.2			1701.15	71888.2			1701.15	106888
		1702.14	1011.84			1702.14	36082			1702.14	71951.3			1702.14	106951
		1703.12	1073.81			1703.12	36012.3			1703.12	71858.4			1703.12	106858
		1704.11	978.178			1704.11	36073.6			1704.11	71903.9			1704.11	106904
		1705.09	1040.18			1705.09	36039.1			1705.09	71899			1705.09	106899
		1706.08	1015.72			1706.08	36062.6			1706.08	71911.8			1706.08	106912
		1707.06	1019.24			1707.06	36033.2			1707.06	71896.8			1707.06	106897
		1708.05	1025.31			1708.05	36061.7			1708.05	71886.9			1708.05	106887
		1709.03	1005.94			1709.03	36065.1			1709.03	71872			1709.03	106872
		1710.02	976.372			1710.02	36053.3			1710.02	71874.7			1710.02	106875
		1711	1020.64			1711	35983.6			1711	71983.3			1711	106983
		1711.98	985.977			1711.98	36095.3			1711.98	71847.3			1711.98	106847
		1712.97	961.494			1712.97	36076			1712.97	71913.1			1712.97	106913
		1713.95	1031.27			1713.95	36046.6			1713.95	71883			1713.95	106883
		1714.93	955.825			1714.93	36113.1			1714.93	71852.9			1714.93	106853
		1715.92	1079.15			1715.92	36088.7			1715.92	71885.8			1715.92	106886
		1716.9	1016.44			1716.9	36082			1716.9	71878.4			1716.9	106878
		1717.88	991.952			1717.88	36042.5			1717.88	71843.3			1717.88	106843
		1718.87	1028.66			1718.87	36053.4			1718.87	71936.9			1718.87	106937
		1719.85	1016.92			1719.85	36072			1719.85	71833.5			1719.85	106834
		1720.83	1015.39			1720.83	36052.6			1720.83	71879.2			1720.83	106879
		1721.81	1064.89			1721.81	36045.9			1721.81	71811.1			1721.81	106811
		1722.79	1037.85			1722.79	36031.7			1722.79	71856.8			1722.79	106857
		1723.77	1051.64			1723.77	36035.1			1723.77	71884.7			1723.77	106885
		1724.75	1019.48			1724.75	36030.9			1724.75	71925.4			1724.75	106925
		1725.74	1048.6			1725.74	36029.2			1725.74	71875			1725.74	106875
		1726.72	1059.85			1726.72	36042.8			1726.72	71847.3			1726.72	106847
		1727.7	1009.8			1727.7	36046.2			1727.7	71850			1727.7	106850
		1728.68	977.617			1728.68	36016.7			1728.68	71867.9			1728.68	106868
		1729.66	996.539			1729.66	36030.3			1729.66	71830.1			1729.66	106830
		1730.64	987.35			1730.64	36036.3			1730.64	71860.7			1730.64	106861
		1731.62	998.616			1731.62	36082.7			1731.62	71858.3			1731.62	106858
		1732.6	956.184			1732.6	36093.8			1732.6	71823			1732.6	106823
		1733.58	1077.44			1733.58	35968.1			1733.58	71937.2			1733.58	106937
		1734.55	981.284			1734.55	36001.9			1734.55	71879.1			1734.55	106879
		1735.53	1089.8			1735.53	36035.8			1735.53	71881.8			1735.53	106882
		1736.51	1026.89			1736.51	36044.3			1736.51	71882			1736.51	106882
		1737.49	974.191			1737.49	36063			1737.49	71866.9			1737.49	106867
		1738.47	1072.54			1738.47	36063.9			1738.47	71839.2			1738.47	106839
		1739.45	1035.2			1739.45	36077.5			1739.45	71753.2			1739.45	106753
		1740.42	1005.53			1740.42	36020.1			1740.42	71870			1740.42	106870
		1741.4	1065.52			1741.4	35977.9			1741.4	71855			1741.4	106855
		1742.38	1007.66			1742.38	36009.3			1742.38	71867.8			1742.38	106868
		1743.36	1024.11			1743.36	36007.7			1743.36	71878.1			1743.36	106878
		1744.33	1012.37			1744.33	35988.3			1744.33	71827.5			1744.33	106828
		1745.31	990.365			1745.31	36060.4			1745.31	71883.6			1745.31	106884
		1746.29	1042.73			1746.29	35995.3			1746.29	71815.2			1746.29	106815
		1747.26	1023.29			1747.26	36024.2			1747.26	71881.4			1747.26	106881
		1748.24	1044.9			1748.24	36004.8			1748.24	71856.2			1748.24	106856
		1749.22	1038.29			1749.22	36016			1749.22	71777.6			1749.22	106778
		1750.19	1034.25			1750.19	36011.8			1750.19	71869.2			1750.19	106869
		1751.17	1001.97			1751.17	36073.8			1751.17	71828.7			1751.17	106829
		1752.14	1054.41			1752.14	35978.2			1752.14	71861.9			1752.14	106862
		1753.12	1006.71			1753.12	36040.2			1753.12	71811.2			1753.12	106811
		1754.1	1012.94			1754.1	36015.7			1754.1	71862.3			1754.1	106862
		1755.07	970.365			1755.07	36019.2			1755.07	71826.8			1755.07	106827
		1756.04	1053.68			1756.04	36025.3			1756.04	71832.1			1756.04	106832
		1757.02	1036.8			1757.02	36005.9			1757.02	71842.4			1757.02	106842
		1757.99	1019.91			1757.99	35976.4			1757.99	71865.5			1757.99	106866
		1758.97	1013.3			1758.97	36020.6			1758.97	71852.9			1758.97	106853
		1759.94	1027.26			1759.94	35986			1759.94	71842.9			1759.94	106843
		1760.92	1069.53			1760.92	35961.5			1760.92	71769.2			1760.92	106769
		1761.89	1008.9			1761.89	36031.3			1761.89	71828			1761.89	106828
		1762.86	1025.45			1762.86	35955.8			1762.86	71784.8			1762.86	106785
		1763.84	1067.75			1763.84	36079.2			1763.84	71823.2			1763.84	106823
		1764.81	1040.56			1764.81	36016.4			1764.81	71848.9			1764.81	106849
		1765.78	1021.08			1765.78	35992			1765.78	71884.7			1765.78	106885
		1766.76	1058.25			1766.76	36028.7			1766.76	71823.7			1766.76	106824
		1767.73	1023.32			1767.73	36016.9			1767.73	71834.1			1767.73	106834
		1768.7	1039.9			1768.7	36015.4			1768.7	71762.8			1768.7	106763
		1769.67	1079.68			1769.67	36064.9			1769.67	71780.8			1769.67	106781
		1770.64	1067.93			1770.64	36037.8			1770.64	71806.5			1770.64	106807
		1771.62	984.002			1771.62	36051.6			1771.62	71855.2			1771.62	106855
		1772.59	1072.79			1772.59	36019.5			1772.59	71832.4			1772.59	106832
		1773.56	991.406			1773.56	36048.6			1773.56	71830			1773.56	106830
		1774.53	1033.8			1774.53	36059.9			1774.53	71817.4			1774.53	106817
		1775.5	1024.62			1775.5	36009.8			1775.5	71794.5			1775.5	106795
		1776.47	1069.62			1776.47	35977.6			1776.47	71804.9			1776.47	106805
		1777.44	1039.8			1777.44	35996.5			1777.44	71769.3			1777.44	106769
		1778.41	1030.62			1778.41	35987.4			1778.41	71777.1			1778.41	106777
		1779.38	1088.56			1779.38	35998.6			1779.38	71741.5			1779.38	106741
		1780.35	1066.47			1780.35	35956.2			1780.35	71754.4			1780.35	106754
		1781.32	990.138			1781.32	36077.4			1781.32	71823.6			1781.32	106824
		1782.29	1061.03			1782.29	35981.3			1782.29	71826.3			1782.29	106826
		1783.26	1031.18			1783.26	36089.8			1783.26	71849.5			1783.26	106850
		1784.23	1086.6			1784.23	36026.9			1784.23	71801.1			1784.23	106801
		1785.2	1041.23			1785.2	35974.2			1785.2	71852.4			1785.2	106852
		1786.17	1003.6			1786.17	36072.5			1786.17	71757.9			1786.17	106758
		1787.14	1028.03			1787.14	36035.2			1787.14	71763.1			1787.14	106763
		1788.11	1026.59			1788.11	36005.5			1788.11	71768.4			1788.11	106768
		1789.07	1051.03			1789.07	36065.5			1789.07	71835.2			1789.07	106835
		1790.04	1010.79			1790.04	36007.7			1790.04	71771.3			1790.04	106771
		1791.01	988.656			1791.01	36024.1			1791.01	71827.8			1791.01	106828
		1791.98	1051.93			1791.98	36012.4			1791.98	71784.4			1791.98	106784
		1792.94	1081.58			1792.94	35990.4			1792.94	71794.8			1792.94	106795
		1793.91	1018.01			1793.91	36042.7			1793.91	71764.2			1793.91	106764
		1794.88	1037.3			1794.88	36023.3			1794.88	71782.3			1794.88	106782
		1795.85	1017.75			1795.85	36044.9			1795.85	71828.7			1795.85	106829
		1796.81	990.407			1796.81	36038.3			1796.81	71749.3			1796.81	106749
		1797.78	996.75			1797.78	36034.2			1797.78	71798.2			1797.78	106798
		1798.75	1010.87			1798.75	36002			1798.75	71824			1798.75	106824
		1799.71	1019.82			1799.71	36054.4			1799.71	71770.3			1799.71	106770
		1800.68	992.459			1800.68	36006.7			1800.68	71775.6			1800.68	106776
		1801.64	1087			1801.64	36012.9			1801.64	71821.9			1801.64	106822
		1802.61	1012.95			1802.61	35970.4			1802.61	71822.1			1802.61	106822
		1803.57	1060.82			1803.57	36053.7			1803.57	71791.4			1803.57	106791
		1804.54	1059.41			1804.54	36036.8			1804.54	71858.4			1804.54	106858
		1805.5	1000.89			1805.5	36019.9			1805.5	71794.3			1805.5	106794
		1806.47	1053.99			1806.47	36013.3			1806.47	71784.2			1806.47	106784
		1807.43	1068.15			1807.43	36027.3			1807.43	71810.1			1807.43	106810
		1808.4	1022.59			1808.4	36069.5			1808.4	71807.7			1808.4	106808
		1809.36	1052.34			1809.36	36008.9			1809.36	71764.1			1809.36	106764
		1810.33	1076.91			1810.33	36025.5			1810.33	71831.1			1810.33	106831
		1811.29	1031.32			1811.29	36067.7			1811.29	71761.8			1811.29	106762
		1812.25	1022.11			1812.25	36040.6			1812.25	71769.7			1812.25	106770
		1813.22	1012.89			1813.22	36021.1			1813.22	71780.1			1813.22	106780
		1814.18	1047.88			1814.18	36058.3			1814.18	71770			1814.18	106770
		1815.14	1015.25			1815.14	36023.3			1815.14	71834.5			1815.14	106835
		1816.11	1073.67			1816.11	36039.9			1816.11	71762.6			1816.11	106763
		1817.07	1046.24			1817.07	36079.7			1817.07	71760.1			1817.07	106760
		1818.03	1099.48			1818.03	36067.9			1818.03	71762.9			1818.03	106763
		1818.99	1030.4			1818.99	35984			1818.99	71788.8			1818.99	106789
		1819.96	1088.87			1819.96	36072.8			1819.96	71791.5			1819.96	106792
		1820.92	1084.86			1820.92	35991.4			1820.92	71778.8			1820.92	106779
		1821.88	1104.3			1821.88	36033.8			1821.88	71776.4			1821.88	106776
		1822.84	1048.19			1822.84	36024.6			1822.84	71797.2			1822.84	106797
		1823.8	1072.83			1823.8	36069.6			1823.8	71828.3			1823.8	106828
		1824.76	1021.91			1824.76	36039.8			1824.76	71758.8			1824.76	106759
		1825.72	1046.56			1825.72	36030.6			1825.72	71823.5			1825.72	106823
		1826.68	1050.37			1826.68	36088.6			1826.68	71846.9			1826.68	106847
		1827.64	1075.03			1827.64	36066.5			1827.64	71761.8			1827.64	106762
		1828.6	1149.27			1828.6	35990.1			1828.6	71785.2			1828.6	106785
		1829.56	1095.7			1829.56	36061			1829.56	71798.3			1829.56	106798
		1830.52	1070.82			1830.52	36031.2			1830.52	71793.3			1830.52	106793
		1831.48	1160.75			1831.48	36086.6			1831.48	71808.9			1831.48	106809
		1832.44	1047.13			1832.44	36041.2			1832.44	71783.2			1832.44	106783
		1833.4	1066.6			1833.4	36003.6			1833.4	71775.6			1833.4	106776
		1834.36	1093.92			1834.36	36028			1834.36	71778.4			1834.36	106778
		1835.32	1097.74			1835.32	36026.6			1835.32	71812.2			1835.32	106812
		1836.28	1127.69			1836.28	36051			1836.28	71742.5			1836.28	106742
		1837.24	1102.78			1837.24	36010.8			1837.24	71740			1837.24	106740
		1838.2	1096.16			1838.2	35988.7			1838.2	71760.9			1838.2	106761
		1839.16	1058.16			1839.16	36051.9			1839.16	71781.7			1839.16	106782
		1840.11	1090.74			1840.11	36081.6			1840.11	71774.1			1840.11	106774
		1841.07	1097.18			1841.07	36018			1841.07	71740.6			1841.07	106741
		1842.03	1064.4			1842.03	36037.3			1842.03	71774.4			1842.03	106774
		1842.99	1073.45			1842.99	36017.7			1842.99	71746.1			1842.99	106746
		1843.94	1090.36			1843.94	35990.4			1843.94	71764.4			1843.94	106764
		1844.9	1057.55			1844.9	35996.7			1844.9	71749			1844.9	106749
		1845.86	1066.62			1845.86	36010.9			1845.86	71775.1			1845.86	106775
		1846.82	1086.15			1846.82	36019.8			1846.82	71801.1			1846.82	106801
		1847.77	1092.6			1847.77	35992.5			1847.77	71790.9			1847.77	106791
		1848.73	1093.82			1848.73	36087			1848.73	71796.3			1848.73	106796
		1849.68	1053.12			1849.68	36012.9			1849.68	71765.3			1849.68	106765
		1850.64	1059.57			1850.64	36060.8			1850.64	71721.3			1850.64	106721
		1851.6	1086.98			1851.6	36059.4			1851.6	71773.4			1851.6	106773
		1852.55	1130.14			1852.55	36000.9			1852.55	71750.2			1852.55	106750
		1853.51	1105.14			1853.51	36054			1853.51	71732.2			1853.51	106732
		1854.46	1124.72			1854.46	36068.2			1854.46	71776.4			1854.46	106776
		1855.42	1089.22			1855.42	36022.6			1855.42	71735			1855.42	106735
		1856.37	1027.48			1856.37	36052.3			1856.37	71771.6			1856.37	106772
		1857.33	1120.52			1857.33	36076.9			1857.33	71800.3			1857.33	106800
		1858.28	1082.37			1858.28	36031.3			1858.28	71766.7			1858.28	106767
		1859.24	1080.96			1859.24	36022.1			1859.24	71759			1859.24	106759
		1860.19	1105.81			1860.19	36012.9			1860.19	71735.8			1860.19	106736
		1861.14	1065.01			1861.14	36047.9			1861.14	71756.7			1861.14	106757
		1862.1	1053.09			1862.1	36015.3			1862.1	71819.3			1862.1	106819
		1863.05	1059.55			1863.05	36073.7			1863.05	71736.2			1863.05	106736
		1864	1123.82			1864	36046.2			1864	71728.6			1864	106729
		1864.96	1111.9			1864.96	36099.5			1864.96	71793.8			1864.96	106794
		1865.91	1036.9			1865.91	36030.4			1865.91	71796.5			1865.91	106797
		1866.86	1045.99			1866.86	36088.9			1866.86	71809.7			1866.86	106810
		1867.82	1120.82			1867.82	36084.9			1867.82	71781.2			1867.82	106781
		1868.77	1090.49			1868.77	36104.3			1868.77	71760.5			1868.77	106761
		1869.72	1075.92			1869.72	36048.2			1869.72	71734.6			1869.72	106735
		1870.67	1006.1			1870.67	36072.8			1870.67	71745.2			1870.67	106745
		1871.62	1012.56			1871.62	36021.9			1871.62	71750.6			1871.62	106751
		1872.58	1016.39			1872.58	36046.6			1872.58	71682.9			1872.58	106683
		1873.53	1109.73			1873.53	36050.4			1873.53	71737.8			1873.53	106738
		1874.48	1118.85			1874.48	36075			1874.48	71719.7			1874.48	106720
		1875.43	1043.69			1875.43	36149.3			1875.43	71699			1875.43	106699
		1876.38	1079.14			1876.38	36095.7			1876.38	71727.8			1876.38	106728
		1877.33	1054.01			1877.33	36070.8			1877.33	71717.5			1877.33	106718
		1878.28	1049.94			1878.28	36160.8			1878.28	71730.7			1878.28	106731
		1879.23	1066.96			1879.23	36047.1			1879.23	71757			1879.23	106757
		1880.18	1052.35			1880.18	36066.6			1880.18	71738.8			1880.18	106739
		1881.13	1111.57			1881.13	36093.9			1881.13	71788.6			1881.13	106789
		1882.08	1062.67			1882.08	36097.7			1882.08	71749.6			1882.08	106750
		1883.03	1055.97			1883.03	36127.7			1883.03	71707.9			1883.03	106708
		1883.98	1094.11			1883.98	36102.8			1883.98	71726.4			1883.98	106726
		1884.93	1058.38			1884.93	36096.2			1884.93	71737			1884.93	106737
		1885.88	1072.78			1885.88	36058.2			1885.88	71695.3			1885.88	106695
		1886.83	1029.11			1886.83	36090.7			1886.83	71737.3			1886.83	106737
		1887.78	1048.79			1887.78	36097.2			1887.78	71682.5			1887.78	106682
		1888.72	1073.76			1888.72	36064.4			1888.72	71748			1888.72	106748
		1889.67	1069.68			1889.67	36073.5			1889.67	71748.2			1889.67	106748
		1890.62	1107.87			1890.62	36090.4			1890.62	71769.2			1890.62	106769
		1891.57	1064.16			1891.57	36057.6			1891.57	71758.9			1891.57	106759
		1892.52	1097.08			1892.52	36066.6			1892.52	71751.2			1892.52	106751
		1893.46	1045.42			1893.46	36086.2			1893.46	71680.7			1893.46	106681
		1894.41	1054.55			1894.41	36092.6			1894.41	71748.9			1894.41	106749
		1895.36	1103.35			1895.36	36093.8			1895.36	71722.9			1895.36	106723
		1896.3	1086.04			1896.3	36053.1			1896.3	71717.8			1896.3	106718
		1897.25	1058.15			1897.25	36059.6			1897.25	71660.3			1897.25	106660
		1898.2	1075.22			1898.2	36087			1898.2	71718			1898.2	106718
		1899.14	1010.26			1899.14	36130.1			1899.14	71744.4			1899.14	106744
		1900.09	1048.5			1900.09	36105.1			1900.09	71736.7			1900.09	106737
		1901.04	1047.05			1901.04	36124.7			1901.04	71708			1901.04	106708
		1901.98	1013.82			1901.98	36089.2			1901.98	71681.9			1901.98	106682
		1902.93	1062.68			1902.93	36027.5			1902.93	71684.6			1902.93	106685
		1903.87	984.4			1903.87	36120.5			1903.87	71747.8			1903.87	106748
		1904.82	1059.77			1904.82	36082.4			1904.82	71763.6			1904.82	106764
		1905.76	1068.91			1905.76	36081			1905.76	71679.8			1905.76	106680
		1906.71	1048.9			1906.71	36105.8			1906.71	71748.2			1906.71	106748
		1907.65	1066			1907.65	36065			1907.65	71672.2			1907.65	106672
		1908.6	1022.11			1908.6	36053.1			1908.6	71693.3			1908.6	106693
		1909.54	1047.16			1909.54	36059.6			1909.54	71690.9			1909.54	106691
		1910.49	1013.86			1910.49	36123.8			1910.49	71717.3			1910.49	106717
		1911.43	1052.19			1911.43	36111.9			1911.43	71725.3			1911.43	106725
		1912.37	1018.88			1912.37	36036.9			1912.37	71696.5			1912.37	106697
		1913.32	1035.98			1913.32	36046			1913.32	71667.7			1913.32	106668
		1914.26	992.03			1914.26	36120.8			1914.26	71752			1914.26	106752
		1915.2	1038.34			1915.2	36090.5			1915.2	71746.9			1915.2	106747
		1916.15	1055.46			1916.15	36075.9			1916.15	71697.1			1916.15	106697
		1917.09	1003.51			1917.09	36006.1			1917.09	71705.1			1917.09	106705
		1918.03	1036.57			1918.03	36012.6			1918.03	71697.3			1918.03	106697
		1918.97	995.226			1918.97	36016.4			1918.97	71681.7			1918.97	106682
		1919.92	1020.32			1919.92	36109.7			1919.92	71671.3			1919.92	106671
		1920.86	1032.12			1920.86	36118.8			1920.86	71726.7			1920.86	106727
		1921.8	985.433			1921.8	36043.7			1921.8	71705.8			1921.8	106706
		1922.74	999.895			1922.74	36079.1			1922.74	71713.8			1922.74	106714
		1923.68	1014.36			1923.68	36054			1923.68	71666.6			1923.68	106667
		1924.62	988.921			1924.62	36049.9			1924.62	71695.7			1924.62	106696
		1925.57	992.744			1925.57	36067			1925.57	71695.8			1925.57	106696
		1926.51	1031.17			1926.51	36052.4			1926.51	71672.2			1926.51	106672
		1927.45	1005.71			1927.45	36111.6			1927.45	71659.2			1927.45	106659
		1928.39	966.934			1928.39	36062.7			1928.39	71690.9			1928.39	106691
		1929.33	965.423			1929.33	36056			1929.33	71680.5			1929.33	106681
		1930.27	995.876			1930.27	36094.1			1930.27	71699.1			1930.27	106699
		1931.21	973.054			1931.21	36058.4			1931.21	71649.1			1931.21	106649
		1932.15	1008.85			1932.15	36072.8			1932.15	71688.9			1932.15	106689
		1933.09	1020.67			1933.09	36029.1			1933.09	71599.2			1933.09	106599
		1934.03	976.505			1934.03	36048.8			1934.03	71615.2			1934.03	106615
		1934.97	982.985			1934.97	36073.8			1934.97	71676.1			1934.97	106676
		1935.91	1051.03			1935.91	36069.7			1935.91	71718.5			1935.91	106718
		1936.84	1051.06			1936.84	36107.9			1936.84	71668.4			1936.84	106668
		1937.78	1051.09			1937.78	36064.2			1937.78	71660.6			1937.78	106661
		1938.72	1051.12			1938.72	36097.1			1938.72	71666			1938.72	106666
		1939.66	1051.15			1939.66	36045.4			1939.66	71652.9			1939.66	106653
		1940.6	1051.17			1940.6	36054.6			1940.6	71716.5			1940.6	106717
		1941.54	1051.2			1941.54	36103.4			1941.54	71669.1			1941.54	106669
		1942.47	1051.23			1942.47	36086			1942.47	71645.4			1942.47	106645
		1943.41	1051.26			1943.41	36058.1			1943.41	71608.5			1943.41	106608
		1944.35	1051.29			1944.35	36075.2			1944.35	71658.9			1944.35	106659
		1945.29	1051.31			1945.29	36010.3			1945.29	71656.4			1945.29	106656
		1946.22	1051.34			1946.22	36048.5			1946.22	71643.2			1946.22	106643
		1947.16	1051.37			1947.16	36047.1			1947.16	71622.2			1947.16	106622
		1948.1	1051.4			1948.1	36013.8			1948.1	71651.4			1948.1	106651
		1949.03	1051.43			1949.03	36062.7			1949.03	71654.2			1949.03	106654
		1949.97	1051.46			1949.97	35984.4			1949.97	71696.7			1949.97	106697
		1950.91	1051.48			1950.91	36059.8			1950.91	71612.1			1950.91	106612
		1951.84	1051.51			1951.84	36068.9			1951.84	71601.6			1951.84	106602
		1952.78	1051.54			1952.78	36048.9			1952.78	71625.6			1952.78	106626
		1953.71	1051.57			1953.71	36066			1953.71	71596.5			1953.71	106597
		1954.65	1051.6			1954.65	36022.1			1954.65	71649.7			1954.65	106650
		1955.58	1051.62			1955.58	36047.2			1955.58	71668.4			1955.58	106668
		1956.52	1051.65			1956.52	36013.9			1956.52	71673.8			1956.52	106674
		1957.45	1051.68			1957.45	36052.2			1957.45	71620.9			1957.45	106621
		1958.39	1051.71			1958.39	36018.9			1958.39	71594.5			1958.39	106594
		1959.32	1051.74			1959.32	36036			1959.32	71666.3			1959.32	106666
		1960.26	1051.76			1960.26	35992			1960.26	71756.7			1960.26	106757
		1961.19	1051.79			1961.19	36038.3			1961.19	71618.7			1961.19	106619
		1962.13	1051.82			1962.13	36055.5			1962.13	71629.5			1962.13	106629
		1963.06	1051.85			1963.06	36003.5			1963.06	71632.2			1963.06	106632
		1963.99	1051.88			1963.99	36036.6			1963.99	71656.3			1963.99	106656
		1964.93	1051.9			1964.93	35995.2			1964.93	71600.6			1964.93	106601
		1965.86	1051.93			1965.86	36020.3			1965.86	71606			1965.86	106606
		1966.79	1051.96			1966.79	36032.1			1966.79	71654			1966.79	106654
		1967.73	1051.99			1967.73	35985.4			1967.73	71627.6			1967.73	106628
		1968.66	1052.02			1968.66	35999.9			1968.66	71595.8			1968.66	106596
		1969.59	1052.04			1969.59	36014.4			1969.59	71646.4			1969.59	106646
		1970.52	1052.07			1970.52	35988.9			1970.52	71670.5			1970.52	106670
		1971.46	1052.1			1971.46	35992.7			1971.46	71609.4			1971.46	106609
		1972.39	1052.13			1972.39	36031.2			1972.39	71636.2			1972.39	106636
		1973.32	1052.16			1973.32	36005.7			1973.32	71585.7			1973.32	106586
		1974.25	1052.18			1974.25	35966.9			1974.25	71577.8			1974.25	106578
		1975.18	1052.21			1975.18	35965.4			1975.18	71612.6			1975.18	106613
		1976.11	1052.24			1976.11	35995.9			1976.11	71575.4			1976.11	106575
		1977.04	1052.27			1977.04	35973.1			1977.04	71642.1			1977.04	106642
		1977.97	1052.3			1977.97	36008.8			1977.97	71615.6			1977.97	106616
		1978.91	1052.32			1978.91	36020.7			1978.91	71578.4			1978.91	106578
		1979.84	1052.35			1979.84	35976.5			1979.84	71621.2			1979.84	106621
		1980.77	1052.38			1980.77	35983			1980.77	71557.3			1980.77	106557
		1981.7	1052.41			1981.7	35992.1			1981.7	71610.7			1981.7	106611
		1982.63	1052.44			1982.63	35958.6			1982.63	71589.5			1982.63	106590
		1983.56	1052.47			1983.56	36023.8			1983.56	71568.3			1983.56	106568
		1984.49	1052.49			1984.49	35968.9			1984.49	71592.4			1984.49	106592
		1985.41	1052.52			1985.41	36004.7			1985.41	71619.2			1985.41	106619
		1986.34	1052.55			1986.34	36016.6			1986.34	71555.3			1986.34	106555
		1987.27	1052.58			1987.27	35983			1987.27	71600.8			1987.27	106601
		1988.2	1052.61			1988.2	36000.2			1988.2	71651.6			1988.2	106652
		1989.13	1052.63			1989.13	35961.2			1989.13	71587.7			1989.13	106588
		1990.06	1052.66			1990.06	35967.7			1990.06	71585.1			1990.06	106585
		1990.99	1052.69			1990.99	36016.9			1990.99	71609.3			1990.99	106609
		1991.92	1052.72			1991.92	35967.3			1991.92	71572			1991.92	106572
		1992.84	1052.75			1992.84	35965.8			1992.84	71577.4			1992.84	106577
		1993.77	1052.77			1993.77	36033.7			1993.77	71609.6			1993.77	106610
		1994.7	1052.8			1994.7	36026.9			1994.7	71577.7			1994.7	106578
		1995.62	1052.83			1995.62	36009.3			1995.62	71599.2			1995.62	106599
		1996.55	1052.86			1996.55	36021.1			1996.55	71567.2			1996.55	106567
		1997.48	1052.89			1997.48	35982.1			1997.48	71639.5			1997.48	106640
		1998.41	1052.91			1998.41	35959.1			1998.41	71578.1			1998.41	106578
		1999.33	1052.94			1999.33	36045.9			1999.33	71583.6			1999.33	106584
		2000.26	1052.97			2000.26	35977.4			2000.26	71570.3			2000.26	106570
		2001.19	1053			2001.19	36026.8			2001.19	71551.7			2001.19	106552
		2002.11	1053.03			2002.11	36006.5			2002.11	71597.3			2002.11	106597
		2003.04	1053.05			2003.04	36010.3			2003.04	71573.3			2003.04	106573
		2003.96	1053.08			2003.96	36000.7			2003.96	71621.7			2003.96	106622
		2004.89	1053.11			2004.89	35972.3			2004.89	71552.1			2004.89	106552
		2005.81	1053.14			2005.81	36032.4			2005.81	71608.5			2005.81	106608
		2006.74	1053.17			2006.74	36020.1			2006.74	71557.7			2006.74	106558
		2007.66	1053.19			2007.66	35986.4			2007.66	71573.9			2007.66	106574
		2008.59	1053.22			2008.59	35974.1			2008.59	71608.9			2008.59	106609
		2009.51	1053.25			2009.51	35983.2			2009.51	71630.4			2009.51	106630
		2010.44	1053.28			2010.44	36005.8			2010.44	71625.2			2010.44	106625
		2011.36	1053.31			2011.36	36052.5			2011.36	71611.9			2011.36	106612
		2012.29	1053.33			2012.29	35986.6			2012.29	71571.8			2012.29	106572
		2013.21	1053.36			2013.21	36046.7			2013.21	71545			2013.21	106545
		2014.13	1053.39			2014.13	36015.6			2014.13	71572			2014.13	106572
		2015.06	1053.42			2015.06	36019.4			2015.06	71539.9			2015.06	106540
		2015.98	1053.45			2015.98	36033.9			2015.98	71521.2			2015.98	106521
		2016.9	1053.47			2016.9	36045.8			2016.9	71575			2016.9	106575
		2017.83	1053.5			2017.83	35979.7			2017.83	71588.6			2017.83	106589
		2018.75	1053.53			2018.75	36037.3			2018.75	71575.2			2018.75	106575
		2019.67	1053.56			2019.67	36033			2019.67	71591.5			2019.67	106591
		2020.59	1053.59			2020.59	35993.8			2020.59	71594.3			2020.59	106594
		2021.52	1053.62			2021.52	36045.9			2021.52	71583.6			2021.52	106584
		2022.44	1053.64			2022.44	36012.1			2022.44	71594.5			2022.44	106595
		2023.36	1053.67			2023.36	36042.8			2023.36	71594.6			2023.36	106595
		2024.28	1053.7			2024.28	36011.6			2024.28	71543.6			2024.28	106544
		2025.2	1053.73			2025.2	36042.3			2025.2	71554.5			2025.2	106554
		2026.13	1053.76			2026.13	36021.8			2026.13	71565.4			2026.13	106565
		2027.05	1053.78			2027.05	36006.8			2027.05	71592.4			2027.05	106592
		2027.97	1053.81			2027.97	36040.2			2027.97	71597.9			2027.97	106598
		2028.89	1053.84			2028.89	36087			2028.89	71565.7			2028.89	106566
		2029.81	1053.87			2029.81	36080			2029.81	71614.3			2029.81	106614
		2030.73	1053.9			2030.73	36051.5			2030.73	71598.3			2030.73	106598
		2031.65	1053.92			2031.65	36028.3			2031.65	71584.9			2031.65	106585
		2032.57	1053.95			2032.57	36048.3			2032.57	71555.4			2032.57	106555
		2033.49	1053.98			2033.49	36079			2033.49	71544.7			2033.49	106545
		2034.41	1054.01			2034.41	36099			2034.41	71612.2			2034.41	106612
		2035.33	1054.04			2035.33	36067.7			2035.33	71566.5			2035.33	106566
		2036.25	1054.06			2036.25	36076.9			2036.25	71623.2			2036.25	106623
		2037.17	1054.09			2037.17	36075.2			2037.17	71588.3			2037.17	106588
		2038.09	1054.12			2038.09	36065.5			2038.09	71623.5			2038.09	106623
		2039.01	1054.15			2039.01	36034.2			2039.01	71607.4			2039.01	106607
		2039.92	1054.18			2039.92	36081.2			2039.92	71618.3			2039.92	106618
		2040.84	1054.2			2040.84	36028.2			2040.84	71575.2			2040.84	106575
		2041.76	1054.23			2041.76	36072.5			2041.76	71559.1			2041.76	106559
		2042.68	1054.26			2042.68	36087.1			2042.68	71610.6			2042.68	106611
		2043.6	1054.29			2043.6	36104.4			2043.6	71637.7			2043.6	106638
		2044.51	1054.32			2044.51	36113.6			2044.51	71629.7			2044.51	106630
		2045.43	1054.34			2045.43	36082.2			2045.43	71624.5			2045.43	106624
		2046.35	1054.37			2046.35	36126.5			2046.35	71581.3			2046.35	106581
		2047.27	1054.4			2047.27	36100.5			2047.27	71654.4			2047.27	106654
		2048.18	1054.43			2048.18	36180			2048.18	71678.9			2048.18	106679
		2049.1	1054.46			2049.1	36143.2			2049.1	71603.3			2049.1	106603
		2050.02	1054.48			2050.02	36165.9			2050.02	71625.1			2050.02	106625
		2050.93	1054.51			2050.93	36134.5			2050.93	71633.3			2050.93	106633
		2051.85	1054.54			2051.85	36122.1			2051.85	71655.1			2051.85	106655
		2052.77	1054.57			2052.77	36125.8			2052.77	71674.2			2052.77	106674
		2053.68	1054.6			2053.68	36186.5			2053.68	71660.8			2053.68	106661
		2054.6	1054.62			2054.6	36206.5			2054.6	71693.4			2054.6	106693
		2055.51	1054.65			2055.51	36169.6			2055.51	71650.2			2055.51	106650
		2056.43	1054.68			2056.43	36184.2			2056.43	71701.8			2056.43	106702
		2057.34	1054.71			2057.34	36274.7			2057.34	71734.5			2057.34	106734
		2058.26	1054.74			2058.26	36321.9			2058.26	71710.2			2058.26	106710
		2059.17	1054.77			2059.17	36276.9			2059.17	71832.3			2059.17	106832
		2060.09	1054.79			2060.09	36305.1			2060.09	71800			2060.09	106800
		2061	1054.82			2061	36314.3			2061	71802.8			2061	106803
		2061.92	1054.85			2061.92	36358.8			2061.92	71819.3			2061.92	106819
		2062.83	1054.88			2062.83	36357.1			2062.83	71892.7			2062.83	106893
		2063.75	1054.91			2063.75	36377.2			2063.75	71898.3			2063.75	106898
		2064.66	1054.93			2064.66	36524.9			2064.66	71901.2			2064.66	106901
		2065.57	1054.96			2065.57	36504.3			2065.57	71990.9			2065.57	106991
		2066.49	1054.99			2066.49	36570.5			2066.49	71942.3			2066.49	106942
		2067.4	1055.02			2067.4	36607			2067.4	71956			2067.4	106956
		2068.31	1055.05			2068.31	36667.8			2068.31	72073			2068.31	107073
		2069.23	1055.07			2069.23	36780.4			2069.23	72124.9			2069.23	107125
		2070.14	1055.1			2070.14	36792.4			2070.14	72222.9			2070.14	107223
		2071.05	1055.13			2071.05	36915.8			2071.05	72261.2			2071.05	107261
		2071.96	1055.16			2071.96	37028.5			2071.96	72362			2071.96	107362
		2072.88	1055.19			2072.88	37176.5			2072.88	72435.7			2072.88	107436
		2073.79	1055.21			2073.79	37281.1			2073.79	72493.1			2073.79	107493
		2074.7	1055.24			2074.7	37342.2			2074.7	72575			2074.7	107575
		2075.61	1039.04			2075.61	37525.7			2075.61	72697.7			2075.61	107698
		2076.52	1027.97			2076.52	37771.9			2076.52	72744.3			2076.52	107744
		2077.44	991.082			2077.44	37824.9			2077.44	72867.2			2077.44	107867
		2078.35	1011.54			2078.35	38057.7			2078.35	72911.1			2078.35	107911
		2079.26	991.843			2079.26	38282.3			2079.26	73091.2			2079.26	108091
		2080.17	1012.31			2080.17	38468.9			2080.17	73162.4			2080.17	108162
		2081.08	983.988			2081.08	38955.2			2081.08	73296.3			2081.08	108296
		2081.99	1015.93			2081.99	39079.4			2081.99	73457.5			2081.99	108457
		2082.9	1033.54			2082.9	39348			2082.9	73586			2082.9	108586
		2083.81	973.617			2083.81	39886.5			2083.81	73780			2083.81	108580
		2084.72	988.343			2084.72	40239.9			2084.72	73881.4			2084.72	108681
		2085.63	994.454			2085.63	40803.4			2085.63	73961.1			2085.63	108761
		2086.54	991.947			2086.54	41225.3			2086.54	74024.4			2086.54	108824
		2087.45	963.576			2087.45	41726.4			2087.45	73935			2087.45	108735
		2088.36	1004.17			2088.36	42055.8			2088.36	74104.7			2088.36	108905
		2089.27	993.035			2089.27	42849.3			2089.27	74140.8			2089.27	108941
		2090.18	1025.02			2090.18	43225.5			2090.18	74193.2			2090.18	108993
		2091.08	993.751			2091.08	43924			2091.08	74079.2			2091.08	108899
		2091.99	1040.13			2091.99	44529.8			2091.99	74088			2091.99	108888
		2092.9	985.83			2092.9	45078.6			2092.9	74110.4			2092.9	108910
		2093.81	1023.59			2093.81	45578.4			2093.81	74018.2			2093.81	108818
		2094.72	989.409			2094.72	46193.2			2094.72	74046.1			2094.72	108646
		2095.62	998.392			2095.62	46827.3			2095.62	74098.6			2095.62	108699
		2096.53	1016.01			2096.53	47273.1			2096.53	74077.3			2096.53	108577
		2097.44	1007.73			2097.44	47713.6			2097.44	74080.7			2097.44	108381
		2098.35	996.551			2098.35	48274.5			2098.35	74207			2098.35	108197
		2099.25	1017.06			2099.25	48482.9			2099.25	74295.2			2099.25	108095
		2100.16	1000.12			2100.16	48286.6			2100.16	74317.7			2100.16	108108
		2101.07	991.811			2101.07	48407.6			2101.07	74457.8			2101.07	108158
		2101.97	997.913			2101.97	48052.5			2101.97	74622.7			2101.97	108123
		2102.88	1027.08			2102.88	47270.3			2102.88	74727.4			2102.88	108027
		2103.79	992.817			2103.79	46359.2			2103.79	74925.2			2103.79	108125
		2104.69	998.918			2104.69	45294.4			2104.69	75095.7			2104.69	108096
		2105.6	967.519			2105.6	44571.5			2105.6	75175.9			2105.6	108076
		2106.5	1028.43			2106.5	43327.9			2106.5	75423.2			2106.5	108223
		2107.41	1008.57			2107.41	42259.1			2107.41	75550.1			2107.41	108350
		2108.32	1011.78			2108.32	41472.2			2108.32	75822.2			2108.32	108622
		2109.22	997.674			2109.22	40462.9			2109.22	75935.5			2109.22	108736
		2110.13	1026.87			2110.13	39889.1			2110.13	76265.4			2110.13	109065
		2111.03	1032.97			2111.03	39188.9			2111.03	76543.3			2111.03	109343
		2111.93	1004.42			2111.93	38768.2			2111.93	76802.1			2111.93	109502
		2112.84	984.514			2112.84	38495.3			2112.84	76792.3			2112.84	110092
		2113.74	987.718			2113.74	38120.9			2113.74	77144.5			2113.74	110245
		2114.65	982.251			2114.65	37971.3			2114.65	77211.6			2114.65	110712
		2115.55	982.562			2115.55	37709.1			2115.55	77632.6			2115.55	111033
		2116.46	991.546			2116.46	37449.6			2116.46	77636.7			2116.46	111357
		2117.36	1017.88			2117.36	37409.6			2117.36	77725.8			2117.36	111626
		2118.26	1021.09			2118.26	37235			2118.26	77858.9			2118.26	111759
		2119.17	998.256			2119.17	37115.3			2119.17	77860.3			2119.17	111850
		2120.07	1007.24			2120.07	37023			2120.07	77993.4			2120.07	111893
		2120.97	998.868			2120.97	36999.4			2120.97	77747.5			2120.97	111868
		2121.87	1016.54			2121.87	36854.8			2121.87	77682.9			2121.87	111803
		2122.78	1011.05			2122.78	36844.8			2122.78	77560.5			2122.78	111761
		2123.68	1002.67			2123.68	36733.2			2123.68	77526			2123.68	111626
		2124.58	974.008			2124.58	36706.7			2124.58	77136.9			2124.58	111467
		2125.48	1000.37			2125.48	36647.2			2125.48	77055.6			2125.48	111306
		2126.38	977.489			2126.38	36593.1			2126.38	76693.7			2126.38	111224
		2127.29	983.575			2127.29	36533.6			2127.29	76425.2			2127.29	111105
		2128.19	951.983			2128.19	36540.1			2128.19	76087.8			2128.19	110888
		2129.09	989.952			2129.09	36541			2129.09	76127.3			2129.09	110627
		2129.99	1007.64			2129.99	36481.4			2129.99	75652.1			2129.99	110452
		2130.89	978.927			2130.89	36449.3			2130.89	75363.9			2130.89	110264
		2131.79	1008.22			2131.79	36436.5			2131.79	75103.1			2131.79	110003
		2132.69	976.592			2132.69	36368.6			2132.69	74853.3			2132.69	109853
		2133.59	1008.79			2133.59	36394.3			2133.59	74663.9			2133.59	109464
		2134.49	956.836			2134.49	36378.7			2134.49	74240.3			2134.49	109240
		2135.39	1003.55			2135.39	36307.9			2135.39	74133.5			2135.39	109033
		2136.29	1021.25			2136.29	36366.7			2136.29	73899.8			2136.29	109000
		2137.19	986.691			2137.19	36353.8			2137.19	73798.3			2137.19	108798
		2138.09	995.68			2138.09	36363			2138.09	73512.1			2138.09	108512
		2138.99	1004.67			2138.99	36292.2			2138.99	73278.2			2138.99	108378
		2139.89	1004.95			2139.89	36290.3			2139.89	73107.6			2139.89	108208
		2140.79	1008.13			2140.79	36321.5			2140.79	73003.1			2140.79	108003
		2141.69	982.24			2141.69	36292.1			2141.69	72815.9			2141.69	107916
		2142.59	1008.67			2142.59	36221.2			2142.59	72796.9			2142.59	107797
		2143.49	1000.22			2143.49	36263.4			2143.49	72736.5			2143.49	107537
		2144.38	1000.49			2144.38	36236.7			2144.38	72607.1			2144.38	107407
		2145.28	1029.84			2145.28	36198.9			2145.28	72477.6			2145.28	107178
		2146.18	983.564			2146.18	36255			2146.18	72370.1			2146.18	107070
		2147.08	998.375			2147.08	36167.4			2147.08	72240.5			2147.08	106941
		2147.98	981.174			2147.98	36218			2147.98	72304.3			2147.98	106704
		2148.87	1004.72			2148.87	36249.3			2148.87	72160.9			2148.87	106661
		2149.77	961.307			2149.77	36136.8			2149.77	72105.8			2149.77	106506
		2150.67	964.47			2150.67	36198.4			2150.67	72142			2150.67	106542
		2151.56	976.372			2151.56	36196.5			2151.56	72120.1			2151.56	106520
		2152.46	979.537			2152.46	36169.7			2152.46	72062.2			2152.46	106462
		2153.36	1008.93			2153.36	36117.9			2153.36	71976.6			2153.36	106477
		2154.25	980.038			2154.25	36124.3			2154.25	71907.6			2154.25	106408
		2155.15	983.201			2155.15	36147.2			2155.15	71921.6			2155.15	106422
		2156.05	1015.52			2156.05	36136.9			2156.05	71902.4			2156.05	106302
		2156.94	977.443			2156.94	36140.5			2156.94	71855.6			2156.94	106356
		2157.84	1026.77			2157.84	36160.7			2157.84	71839.1			2157.84	106339
		2158.73	1006.47			2158.73	36084			2158.73	71850.3			2158.73	106350
		2159.63	1010.27			2159.63	36148.5			2159.63	71778.5			2159.63	106378
		2160.52	1000.68			2160.52	36102.2			2160.52	71806.3			2160.52	106306
		2161.42	972.316			2161.42	36072.5			2161.42	71809.3			2161.42	106309
		2162.31	1032.4			2162.31	36078.8			2162.31	71679.1			2162.31	106279
		2163.21	1020.12			2163.21	36071.3			2163.21	71729.2			2163.21	106229
		2164.1	986.378			2164.1	36094.2			2164.1	71687.7			2164.1	106288
		2165	974.079			2165	36064.5			2165	71743.3			2165	106243
		2165.89	983.235			2165.89	36045.9			2165.89	71651.9			2165.89	106252
		2166.79	1005.81			2166.79	36043.8			2166.79	71596.6			2166.79	106297
		2167.68	1052.54			2167.68	36041.8			2167.68	71624.4			2167.68	106224
		2168.57	986.554			2168.57	36034.3			2168.57	71669			2168.57	106269
		2169.47	1046.72			2169.47	36023.9			2169.47	71630.2			2169.47	106230
		2170.36	1015.61			2170.36	36002.4			2170.36	71660.9			2170.36	106261
		2171.25	1019.41			2171.25	36019.9			2171.25	71649.9			2171.25	106250
		2172.15	1033.95			2172.15	36045.6			2172.15	71633.4			2172.15	106233
		2173.04	1045.8			2173.04	36024.1			2173.04	71591.8			2173.04	106292
		2173.93	979.722			2173.93	36013.7			2173.93	71616.9			2173.93	106217
		2174.82	1037.26			2174.82	36008.9			2174.82	71569.8			2174.82	106270
		2175.72	1032.99			2175.72	36048.6			2175.72	71564.4			2175.72	106264
		2176.61	993.755			2176.61	36043.8			2176.61	71583.9			2176.61	106284
		2177.5	1045.95			2177.5	36022.2			2177.5	71550.7			2177.5	106251
		2178.39	1012.08			2178.39	36056.4			2178.39	71559.1			2178.39	106259
		2179.28	1042.77			2179.28	36034.8			2179.28	71556.4			2179.28	106256
		2180.17	1011.57			2180.17	36005			2180.17	71537.1			2180.17	106237
		2181.07	1042.26			2181.07	36025.2			2181.07	71573.4			2181.07	106273
		2181.96	1021.82			2181.96	36014.7			2181.96	71590.2			2181.96	106290
		2182.85	1006.75			2182.85	36004.3			2182.85	71620.9			2182.85	106221
		2183.74	1040.15			2183.74	36032.9			2183.74	71529.1			2183.74	106229
		2184.63	1087.03			2184.63	35980.7			2184.63	71537.6			2184.63	106238
		2185.52	1080.05			2185.52	36023.2			2185.52	71565.6			2185.52	106266
		2186.41	1051.5			2186.41	35990.4			2186.41	71560.1			2186.41	106260
		2187.3	1028.32			2187.3	35991.1			2187.3	71585.3			2187.3	106285
		2188.19	1048.27			2188.19	35989			2188.19	71532.4			2188.19	106232
		2189.08	1079.01			2189.08	36006.5			2189.08	71543.7			2189.08	106244
		2189.97	1098.98			2189.97	36004.4			2189.97	71510.3			2189.97	106210
		2190.86	1067.69			2190.86	36019			2190.86	71518.8			2190.86	106219
		2191.75	1076.87			2191.75	36019.7			2191.75	71485.4			2191.75	106285
		2192.64	1075.25			2192.64	35986.9			2192.64	71505			2192.64	106205
		2193.52	1065.53			2193.52	35996			2193.52	71463.3			2193.52	106263
		2194.41	1034.21			2194.41	35999.4			2194.41	71496.9			2194.41	106297
		2195.3	1081.18			2195.3	36025.3			2195.3	71480.2			2195.3	106280
		2196.19	1028.24			2196.19	36039.9			2196.19	71480.3			2196.19	106280
		2197.08	1072.51			2197.08	36004.3			2197.08	71511.1			2197.08	106211
		2197.97	1087.09			2197.97	35999.4			2197.97	71449.8			2197.97	106250
		2198.85	1104.37			2198.85	36005.6			2198.85	71528.1			2198.85	106228
		2199.74	1113.55			2199.74	36014.7			2199.74	71455.5			2199.74	106256
		2200.63	1082.18			2200.63	36026.5			2200.63	71458.4			2200.63	106177
		2201.52	1126.51			2201.52	35993.6			2201.52	71441.7			2201.52	106134
		2202.4	1100.53			2202.4	36022.3			2202.4	71455.8			2202.4	106165
		2203.29	1180.04			2203.29	36017.3			2203.29	71422.3			2203.29	106152
		2204.18	1143.24			2204.18	35998.4			2204.18	71428			2204.18	106162
		2205.06	1165.95			2205.06	36027			2205.06	71439.3			2205.06	106143
		2205.95	1134.54			2205.95	35971.7			2205.95	71422.6			2205.95	106199
		2206.84	1122.07			2206.84	35958.4			2206.84	71467.4			2206.84	106149
		2207.72	1125.83			2207.72	35995.4			2207.72	71400.3			2207.72	106171
		2208.61	1186.47			2208.61	36007.3			2208.61	71442.4			2208.61	106162
		2209.49	1206.49			2209.49	35996.7			2209.49	71467.7			2209.49	106165
		2210.38	1169.63			2210.38	35997.3			2210.38	71425.8			2210.38	106162
		2211.26	1184.24			2211.26	36000.8			2211.26	71403.4			2211.26	106181
		2212.15	1274.73			2212.15	36009.8			2212.15	71459.6			2212.15	106121
		2213.03	1321.89			2213.03	35999.3			2213.03	71420.4			2213.03	106168
		2213.92	1276.88			2213.92	36002.7			2213.92	71448.5			2213.92	106181
		2214.8	1305.07			2214.8	36022.9			2214.8	71420.6			2214.8	106146
		2215.69	1314.29			2215.69	36018			2215.69	71443.1			2215.69	106184
		2216.57	1358.77			2216.57	36004.6			2216.57	71443.2			2216.57	106156
		2217.46	1357.13			2217.46	36030.4			2217.46	71443.3			2217.46	106150
		2218.34	1377.21			2218.34	36031.1			2218.34	71415.3			2218.34	106153
		2219.22	1524.87			2219.22	36014.9			2219.22	71437.8			2219.22	106153
		2220.11	1504.26			2220.11	36021.1			2220.11	71440.7			2220.11	106178
		2220.99	1570.53			2220.99	36044.2			2220.99	71449.2			2220.99	106159
		2221.88	1606.95			2221.88	36016.7			2221.88	71415.6			2221.88	106206
		2222.76	1667.84			2222.76	36003.3			2222.76	71401.6			2222.76	106147
		2223.64	1780.36			2223.64	36009.5			2223.64	71407.3			2223.64	106156
		2224.52	1792.38			2224.52	35998.9			2224.52	71474.8			2224.52	106134
		2225.41	1915.84			2225.41	36036			2225.41	71430			2225.41	106169
		2226.29	2028.48			2226.29	36059.1			2226.29	71404.8			2226.29	106162
		2227.17	2176.5			2227.17	36051.3			2227.17	71410.5			2227.17	106131
		2228.05	2281.07			2228.05	36029.4			2228.05	71421.8			2228.05	106175
		2228.94	2342.15			2228.94	36046.9			2228.94	71461.2			2228.94	106191
		2229.82	2525.69			2229.82	36100.9			2229.82	71424.8			2229.82	106156
		2230.7	2771.88			2230.7	36048.1			2230.7	71453			2230.7	106175
		2231.58	2824.92			2231.58	36107.7			2231.58	71427.7			2231.58	106150
		2232.46	3057.65			2232.46	36063.3			2232.46	71416.6			2232.46	106172
		2233.34	3282.31			2233.34	36086.4			2233.34	71425.1			2233.34	106184
		2234.22	3468.92			2234.22	36078.6			2234.22	71413.9			2234.22	106175
		2235.1	3955.23			2235.1	36104.5			2235.1	71408.4			2235.1	106131
		2235.99	4079.38			2235.99	36110.7			2235.99	71442.2			2235.99	106175
		2236.87	4347.99			2236.87	36133.9			2236.87	71422.6			2236.87	106144
		2237.75	4886.54			2237.75	36117.6			2237.75	71383.2			2237.75	106141
		2238.63	5239.92			2238.63	36092.8			2238.63	71417.1			2238.63	106153
		2239.51	5803.39			2239.51	36132.8			2239.51	71405.9			2239.51	106157
		2240.39	6225.26			2240.39	36206.7			2240.39	71439.8			2240.39	106260
		2241.27	6726.4			2241.27	36150.9			2241.27	71392			2241.27	106253
		2242.14	7055.85			2242.14	36188.2			2242.14	71428.7			2242.14	106282
		2243.02	7849.31			2243.02	36219.8			2243.02	71414.7			2243.02	106350
		2243.9	8225.5			2243.9	36248.6			2243.9	71437.4			2243.9	106382
		2244.78	8923.95			2244.78	36252.1			2244.78	71431.8			2244.78	106550
		2245.66	9529.84			2245.66	36303.5			2245.66	71412.1			2245.66	106569
		2246.54	10078.6			2246.54	36329.5			2246.54	71420.7			2246.54	106773
		2247.42	10578.4			2247.42	36361.2			2247.42	71434.9			2247.42	107232
		2248.3	11193.2			2248.3	36421.1			2248.3	71426.5			2248.3	108026
		2249.17	11827.3			2249.17	36421.7			2249.17	71426.6			2249.17	109848
		2250.05	12273.1			2250.05	36504.3			2250.05	71460.6			2250.05	114357
		2250.93	12713.6			2250.93	36555.8			2250.93	71446.5			2250.93	112885
		2251.81	13274.5			2251.81	36593.2			2251.81	71424			2251.81	111350
		2252.68	13482.9			2252.68	36732.3			2252.68	71458			2252.68	109443
		2253.56	13286.6			2253.56	36868.7			2253.56	71466.6			2253.56	108563
		2254.44	13407.6			2254.44	36988.2			2254.44	71435.5			2254.44	108063
		2255.32	13052.5			2255.32	36997.4			2255.32	71452.6			2255.32	107589
		2256.19	12270.3			2256.19	37097.2			2256.19	71483.8			2256.19	107070
		2257.07	11359.2			2257.07	37239.4			2257.07	71447.1			2257.07	106979
		2257.95	10294.4			2257.95	37087.3			2257.95	71441.5			2257.95	106794
		2258.82	9571.47			2258.82	37147.5			2258.82	71518.1			2258.82	106698
		2259.7	8327.88			2259.7	36986.8			2259.7	71495.5			2259.7	106616
		2260.57	7259.13			2260.57	36806.3			2260.57	71433.3			2260.57	106495
		2261.45	6472.16			2261.45	36795.6			2261.45	71430.5			2261.45	106373
		2262.33	5462.91			2262.33	36615			2262.33	71470.3			2262.33	106264
		2263.2	4889.08			2263.2	36496.6			2263.2	71484.6			2263.2	106257
		2264.08	4188.91			2264.08	36389.5			2264.08	71425.1			2264.08	106210
		2264.95	3768.16			2264.95	36344.7			2264.95	71425.2			2264.95	106188
		2265.83	3495.34			2265.83	36268.7			2265.83	71433.8			2265.83	106158
		2266.7	3120.91			2266.7	36235.2			2266.7	71442.4			2266.7	106183
		2267.57	2971.31			2267.57	36173.4			2267.57	71405.6			2267.57	106139
		2268.45	2709.15			2268.45	36134.2			2268.45	71368.8			2268.45	106148
		2269.32	2449.62			2269.32	36143.2			2269.32	71402.9			2269.32	106155
		2270.2	2409.61			2270.2	36104			2270.2	71388.8			2270.2	106151
		2271.07	2235.03			2271.07	36101.7			2271.07	71386			2271.07	106167
		2271.94	2115.31			2271.94	36093.7			2271.94	71394.6			2271.94	106129
		2272.82	2023.02			2272.82	36102.7			2272.82	71337.9			2272.82	106142
		2273.69	1999.36			2273.69	36060.6			2273.69	71383.4			2273.69	106142
		2274.56	1854.79			2274.56	36058.2			2274.56	71417.6			2274.56	106145
		2275.44	1844.83			2275.44	36013.3			2275.44	71332.4			2275.44	106152
		2276.31	1733.16			2276.31	36062			2276.31	71349.5			2276.31	106177
		2277.18	1706.67			2277.18	36048.3			2277.18	71395.1			2277.18	106107
		2278.06	1647.17			2278.06	36037.4			2278.06	71400.8			2278.06	106101
		2278.93	1593.15			2278.93	36046.4			2278.93	71341.2			2278.93	106174
		2279.8	1533.6			2279.8	36012.8			2279.8	71344.1			2279.8	106120
		2280.67	1540.06			2280.67	36033.2			2280.67	71398.2			2280.67	106145
		2281.54	1541.02			2281.54	36022.3			2281.54	71386.9			2281.54	106152
		2282.42	1481.42			2282.42	36017			2282.42	71369.9			2282.42	106139
		2283.29	1449.32			2283.29	36006.1			2283.29	71350.1			2283.29	106145
		2284.16	1436.49			2284.16	35995.2			2284.16	71338.8			2284.16	106136
		2285.03	1368.56			2285.03	36015.6			2285.03	71259.1			2285.03	106149
		2285.9	1394.27			2285.9	36016			2285.9	71358.8			2285.9	106149
		2286.77	1378.65			2286.77	36053.5			2286.77	71358.9			2286.77	106123
		2287.64	1307.91			2287.64	35999.8			2287.64	71321.9			2287.64	106165
		2288.51	1366.69			2288.51	35994.6			2288.51	71299.2			2288.51	106123
		2289.38	1353.81			2289.38	36029.2			2289.38	71310.7			2289.38	106133
		2290.25	1362.98			2290.25	36004			2290.25	71342.1			2290.25	106152
		2291.12	1292.17			2291.12	36013			2291.12	71325			2291.12	106165
		2291.99	1290.3			2291.99	36022			2291.99	71362.2			2291.99	106136
		2292.86	1321.53			2292.86	36002.5			2292.86	71319.4			2292.86	106108
		2293.73	1292.05			2293.73	35988.7			2293.73	71322.4			2293.73	106155
		2294.6	1221.17			2294.6	36000.5			2294.6	71379.5			2294.6	106174
		2295.47	1263.44			2295.47	35998.1			2295.47	71356.7			2295.47	106159
		2296.34	1236.69			2296.34	35987.1			2296.34	71296.9			2296.34	106130
		2297.21	1198.88			2297.21	36010.4			2297.21	71322.6			2297.21	106152
		2298.08	1254.98			2298.08	36010.8			2298.08	71345.5			2298.08	106108
		2298.95	1167.42			2298.95	35996.9			2298.95	71325.6			2298.95	106152
		2299.81	1218			2299.81	35991.6			2299.81	71331.4			2299.81	106124
		2300.68	1249.25			2300.68	36020.6			2300.68	71340			2300.68	106165
		2301.55	1136.76			2301.55	35989.6			2301.55	71360.1			2301.55	106137
		2302.42	1198.41			2302.42	36024.3			2302.42	71345.8			2302.42	106137
		2303.29	1196.48			2303.29	36019			2303.29	71300.2			2303.29	106114
		2304.15	1169.65			2304.15	36013.7			2304.15	71340.3			2304.15	106159
		2305.02	1117.91			2305.02	36014.2			2305.02	71320.3			2305.02	106133
		2305.89	1124.26			2305.89	36023.1			2305.89	71349			2305.89	106149
		2306.75	1147.21			2306.75	36003.5			2306.75	71323.3			2306.75	106102
		2307.62	1136.95			2307.62	36015.4			2307.62	71320.5			2307.62	106137
		2308.49	1140.53			2308.49	36047.3			2308.49	71294.8			2308.49	106121
		2309.36	1160.72			2309.36	36016.2			2309.36	71360.7			2309.36	106099
		2310.22	1083.97			2310.22	36025.2			2310.22	71329.3			2310.22	106137
		2311.09	1148.48			2311.09	35988.4			2311.09	71329.3			2311.09	106121
		2311.95	1102.18			2311.95	35994.5			2311.95	71338			2311.95	106127
		2312.82	1072.48			2312.82	36014.9			2312.82	71320.9			2312.82	106134
		2313.69	1078.81			2313.69	36001			2313.69	71335.2			2313.69	106140
		2314.55	1071.27			2314.55	36027.2			2314.55	71335.3			2314.55	106159
		2315.42	1094.23			2315.42	36039			2315.42	71278			2315.42	106115
		2316.28	1064.5			2316.28	36028			2316.28	71324			2316.28	106147
		2317.15	1045.85			2317.15	35991.1			2317.15	71341.2			2317.15	106143
		2318.01	1043.84			2318.01	36011.5			2318.01	71335.6			2318.01	106118
		2318.88	1041.83			2318.88	35991.8			2318.88	71358.6			2318.88	106150
		2319.74	1034.26			2319.74	36012.3			2319.74	71312.7			2319.74	106131
		2320.6	1023.91			2320.6	35984			2320.6	71312.8			2320.6	106131
		2321.47	1002.45			2321.47	36015.9			2321.47	71318.6			2321.47	106182
		2322.33	1019.86			2322.33	36033.5			2322.33	71321.5			2322.33	106121
		2323.2	1045.6			2323.2	35973.6			2323.2	71304.4			2323.2	106131
		2324.06	1024.12			2324.06	35988.3			2324.06	71307.3			2324.06	106124
		2324.92	1013.75			2324.92	35994.5			2324.92	71324.6			2324.92	106105
		2325.79	1008.93			2325.79	35991.9			2325.79	71281.6			2325.79	106121
		2326.65	1048.58			2326.65	35963.6			2326.65	71304.6			2326.65	106137
		2327.51	1043.76			2327.51	36004.2			2327.51	71304.7			2327.51	106112
		2328.38	1022.25			2328.38	35993			2328.38	71284.6			2328.38	106153
		2329.24	1056.36			2329.24	36025			2329.24	71319.1			2329.24	106115
		2330.1	1034.83			2330.1	35993.8			2330.1	71270.3			2330.1	106150
		2330.96	1004.95			2330.96	36040.1			2330.96	71313.5			2330.96	106109
		2331.83	1025.15			2331.83	35985.8			2331.83	71339.5			2331.83	106141
		2332.69	1014.74			2332.69	36023.6			2332.69	71316.5			2332.69	106147
		2333.55	1004.32			2333.55	35989.4			2333.55	71319.5			2333.55	106157
		2334.41	1032.88			2334.41	35998.4			2334.41	71296.5			2334.41	106128
		2335.27	980.671			2335.27	36016			2335.27	71325.3			2335.27	106106
		2336.13	1023.16			2336.13	36007.7			2336.13	71302.4			2336.13	106147
		2337	990.433			2337	35996.6			2337	71288			2337	106150
		2337.86	991.133			2337.86	36017.1			2337.86	71345.7			2337.86	106099
		2338.72	989.043			2338.72	36000.1			2338.72	71291			2338.72	106131
		2339.58	1006.47			2339.58	35991.8			2339.58	71319.9			2339.58	106128
		2340.44	1004.37			2340.44	35997.9			2340.44	71288.2			2340.44	106109
		2341.3	1019.01			2341.3	36027.1			2341.3	71348.8			2341.3	106138
		2342.16	1019.71			2342.16	35992.8			2342.16	71322.9			2342.16	106163
		2343.02	986.915			2343.02	35998.9			2343.02	71308.6			2343.02	106112
		2343.88	995.97			2343.88	35967.5			2343.88	71300			2343.88	106112
		2344.74	999.444			2344.74	36028.4			2344.74	71274.1			2344.74	106154
		2345.6	1025.25			2345.6	36008.6			2345.6	71291.5			2345.6	106106
		2346.46	1039.9			2346.46	36011.8			2346.46	71291.5			2346.46	106135
		2347.32	1004.27			2347.32	35997.7			2347.32	71329.1			2347.32	106147
		2348.18	999.359			2348.18	36026.9			2348.18	71306.1			2348.18	106135
		2349.04	1005.62			2349.04	36033			2349.04	71294.6			2349.04	106128
		2349.89	1014.67			2349.89	36004.4			2349.89	71265.7			2349.89	106122
		2350.75	969.115			2350.75	35984.5			2350.75	71294.7			2350.75	106164
		2351.61	1001.44			2351.61	35987.7			2351.61	71323.6			2351.61	106132
		2352.47	990.02			2352.47	35982.3			2352.47	71297.7			2352.47	106125
		2353.33	978.593			2353.33	35982.6			2353.33	71309.3			2353.33	106112
		2354.19	1022.61			2354.19	35991.5			2354.19	71323.8			2354.19	106138
		2355.04	1014.1			2355.04	36017.9			2355.04	71323.9			2355.04	106103
		2355.9	1002.67			2355.9	36021.1			2355.9	71321			2355.9	106125
		2356.76	1002.91			2356.76	35998.3			2356.76	71277.7			2356.76	106141
		2357.62	1003.15			2357.62	36007.2			2357.62	71318.3			2357.62	106132
		2358.47	1020.92			2358.47	35998.9			2358.47	71254.7			2358.47	106119
		2359.33	986.097			2359.33	36016.5			2359.33	71280.8			2359.33	106116
		2360.19	1000.94			2360.19	36011.1			2360.19	71304			2360.19	106096
		2361.04	1015.79			2361.04	36002.7			2361.04	71283.8			2361.04	106100
		2361.9	1027.72			2361.9	35974			2361.9	71272.2			2361.9	106142
		2362.76	989.949			2362.76	36000.4			2362.76	71289.7			2362.76	106135
		2363.61	1004.8			2363.61	35977.5			2363.61	71298.4			2363.61	106132
		2364.47	1037.21			2364.47	35983.6			2364.47	71301.4			2364.47	106119
		2365.32	996.486			2365.32	35952			2365.32	71298.5			2365.32	106106
		2366.18	999.639			2366.18	35990			2366.18	71310.2			2366.18	106071
		2367.04	999.867			2367.04	36007.6			2367.04	71313.1			2367.04	106119
		2367.89	979.602			2367.89	35978.9			2367.89	71284.2			2367.89	106145
		2368.75	1009.1			2368.75	36008.2			2368.75	71293			2368.75	106093
		2369.6	982.971			2369.6	35976.6			2369.6	71255.3			2369.6	106113
		2370.46	1003.69			2370.46	36008.8			2370.46	71284.4			2370.46	106119
		2371.31	1000.99			2371.31	35956.8			2371.31	71296			2371.31	106106
		2372.17	995.346			2372.17	36003.6			2372.17	71316.4			2372.17	106126
		2373.02	1039.52			2373.02	36021.3			2373.02	71264.2			2373.02	106119
		2373.87	989.92			2373.87	35986.7			2373.87	71310.7			2373.87	106097
		2374.73	1010.66			2374.73	35995.7			2374.73	71264.3			2374.73	106119
		2375.58	1037.26			2375.58	36004.7			2375.58	71281.8			2375.58	106116
		2376.44	1019.89			2376.44	36004.9			2376.44	71287.6			2376.44	106129
		2377.29	1040.64			2377.29	36008.1			2377.29	71258.6			2377.29	106106
		2378.14	1011.52			2378.14	35982.2			2378.14	71287.8			2378.14	106152
		2379	1014.67			2379	36008.7			2379	71267.5			2379	106116
		2379.85	1020.76			2379.85	36000.2			2379.85	71267.5			2379.85	106149
		2380.7	1044.45			2380.7	36000.5			2380.7	71287.9			2380.7	106119
		2381.55	1003.56			2381.55	36029.8			2381.55	71314.2			2381.55	106139
		2382.41	1056.63			2382.41	35983.6			2382.41	71256			2382.41	106123
		2383.26	1001.04			2383.26	35998.4			2383.26	71282.3			2383.26	106126
		2384.11	980.685			2384.11	35981.2			2384.11	71261.9			2384.11	106129
		2384.96	1013.21			2384.96	36004.7			2384.96	71282.4			2384.96	106116
		2385.82	1001.66			2385.82	35961.3			2385.82	71294.1			2385.82	106139
		2386.67	1013.62			2386.67	35964.5			2386.67	71273.7			2386.67	106139
		2387.52	993.244			2387.52	35976.4			2387.52	71276.7			2387.52	106139
		2388.37	1025.79			2388.37	35979.5			2388.37	71300.1			2388.37	106120
		2389.22	1023.05			2389.22	36008.9			2389.22	71297.2			2389.22	106142
		2390.07	1011.49			2390.07	35980			2390.07	71265.2			2390.07	106129
		2390.92	1026.4			2390.92	35983.2			2390.92	71271.1			2390.92	106129
		2391.77	1006			2391.77	36015.5			2391.77	71271.1			2391.77	106113
		2392.62	1020.92			2392.62	35969.1			2392.62	71256.6			2392.62	106117
		2393.48	1000.51			2393.48	36001.4			2393.48	71320.8			2393.48	106162
		2394.33	1044.87			2394.33	35990			2394.33	71300.5			2394.33	106130
		2395.18	1000.9			2395.18	35978.6			2395.18	71297.6			2395.18	106113
		2396.03	992.252			2396.03	36022.6			2396.03	71274.3			2396.03	106133
		2396.88	992.442			2396.88	36014.1			2396.88	71321.1			2396.88	106136
		2397.73	1007.36			2397.73	36002.7			2397.73	71280.3			2397.73	106117
		2398.58	1031.13			2398.58	36002.9			2398.58	71303.7			2398.58	106143
		2399.42	1001.85			2399.42	36003.1			2399.42	71289.1			2399.42	106149
		2400.27	999.09			2400.27	36020.9			2400.27	71254.1			2400.27	106136
		2401.12	1037.61			2401.12	35986.1			2401.12	71254.2			2401.12	106101
		2401.97	1043.7			2401.97	36000.9			2401.97	71251.3			2401.97	106123
		2402.82	984.897			2402.82	36015.8			2402.82	71242.6			2402.82	106136
		2403.67	1032.29			2403.67	36027.7			2403.67	71277.7			2403.67	106136
		2404.52	1047.23			2404.52	35989.9			2404.52	71254.4			2404.52	106104
		2405.37	1012			2405.37	36004.8			2405.37	71213.5			2405.37	106153
		2406.21	1006.28			2406.21	36037.2			2406.21	71295.4			2406.21	106140
		2407.06	1012.37			2407.06	35996.5			2407.06	71280.8			2407.06	106143
		2407.91	1009.6			2407.91	35999.6			2407.91	71251.6			2407.91	106133
		2408.76	1042.28			2408.76	35999.9			2408.76	71248.8			2408.76	106107
		2409.6	1024.73			2409.6	35979.6			2409.6	71281			2409.6	106110
		2410.45	1019.01			2410.45	36009.1			2410.45	71260.6			2410.45	106098
		2411.3	1010.32			2411.3	35983			2411.3	71281.1			2411.3	106150
		2412.14	1013.45			2412.14	36003.7			2412.14	71290			2412.14	106130
		2412.99	966.325			2412.99	36001			2412.99	71254.9			2412.99	106111
		2413.84	1031.55			2413.84	35995.3			2413.84	71252			2413.84	106078
		2414.68	1002.15			2414.68	36039.5			2414.68	71228.6			2414.68	106124
		2415.53	1052.62			2415.53	35989.9			2415.53	71296			2415.53	106127
		2416.38	1005.46			2416.38	36010.7			2416.38	71290.2			2416.38	106130
		2417.22	1011.55			2417.22	36037.3			2417.22	71307.9			2417.22	106104
		2418.07	1020.6			2418.07	36019.9			2418.07	71275.7			2418.07	106130
		2418.91	1047.42			2418.91	36040.6			2418.91	71252.3			2418.91	106120
		2419.76	1029.83			2419.76	36011.5			2419.76	71249.4			2419.76	106150
		2420.6	1027.05			2420.6	36014.7			2420.6	71243.6			2420.6	106137
		2421.45	1012.41			2421.45	36020.8			2421.45	71243.6			2421.45	106114
		2422.29	1006.65			2422.29	36044.5			2422.29	71299.4			2422.29	106094
		2423.14	1003.86			2423.14	36003.6			2423.14	71243.7			2423.14	106114
		2423.98	995.129			2423.98	36056.6			2423.98	71290.7			2423.98	106137
		2424.83	1021.97			2424.83	36001			2424.83	71284.9			2424.83	106117
		2425.67	1001.39			2425.67	35980.7			2425.67	71299.7			2425.67	106108
		2426.52	1019.34			2426.52	36013.2			2426.52	71223.3			2426.52	106134
		2427.36	992.814			2427.36	36001.7			2427.36	71229.2			2427.36	106130
		2428.21	1025.61			2428.21	36013.6			2428.21	71246.9			2428.21	106137
		2429.05	993.135			2429.05	35993.2			2429.05	71258.7			2429.05	106117
		2429.89	1025.94			2429.89	36025.8			2429.89	71279.4			2429.89	106134
		2430.74	993.453			2430.74	36023.1			2430.74	71273.5			2430.74	106160
		2431.58	999.549			2431.58	36011.5			2431.58	71238.3			2431.58	106134
		2432.42	1014.56			2432.42	36026.4			2432.42	71282.5			2432.42	106114
		2433.26	1014.72			2433.26	36006			2433.26	71253.1			2433.26	106137
		2434.11	991.111			2434.11	36020.9			2434.11	71312			2434.11	106127
		2434.95	1032.86			2434.95	36000.5			2434.95	71279.7			2434.95	106118
		2435.79	1059.77			2435.79	36044.9			2435.79	71265			2435.79	106134
		2436.63	1027.24			2436.63	36000.9			2436.63	71262.1			2436.63	106075
		2437.48	1000.65			2437.48	35992.3			2437.48	71276.9			2437.48	106157
		2438.32	971.065			2438.32	35992.4			2438.32	71226.9			2438.32	106092
		2439.16	986.084			2439.16	36007.4			2439.16	71235.7			2439.16	106108
		2440	1015.98			2440	36031.1			2440	71259.4			2440	106147
		2440.84	1001.26			2440.84	36001.8			2440.84	71241.7			2440.84	106098
		2441.69	1013.32			2441.69	35999.1			2441.69	71232.9			2441.69	106098
		2442.53	974.776			2442.53	36037.6			2442.53	71262.5			2442.53	106115
		2443.37	960.037			2443.37	36043.7			2443.37	71256.6			2443.37	106115
		2444.21	1013.78			2444.21	35984.9			2444.21	71250.8			2444.21	106105
		2445.05	984.146			2445.05	36032.3			2445.05	71236			2445.05	106138
		2445.89	1005.14			2445.89	36047.2			2445.89	71230.2			2445.89	106121
		2446.73	1002.31			2446.73	36012			2446.73	71236.1			2446.73	106095
		2447.57	1017.36			2447.57	36006.3			2447.57	71253.9			2447.57	106134
		2448.41	1017.51			2448.41	36012.4			2448.41	71283.5			2448.41	106121
		2449.25	1002.76			2449.25	36009.6			2449.25	71274.7			2449.25	106115
		2450.09	987.996			2450.09	36042.3			2450.09	71271.8			2450.09	106125
		2450.93	1014.98			2450.93	36024.7			2450.93	71257			2450.93	106108
		2451.77	991.265			2451.77	36019			2451.77	71239.4			2451.77	106121
		2452.61	1009.31			2452.61	36010.3			2452.61	71212.8			2452.61	106118
		2453.45	997.517			2453.45	36013.5			2453.45	71242.4			2453.45	106112
		2454.29	1003.63			2454.29	35966.3			2454.29	71257.2			2454.29	106105
		2455.12	1006.76			2455.12	36031.6			2455.12	71263.2			2455.12	106144
		2455.96	994.96			2455.96	36002.2			2455.96	71254.4			2455.96	106115
		2456.8	1033.92			2456.8	36052.6			2456.8	71227.8			2456.8	106125
		2457.64	1004.2			2457.64	36005.5			2457.64	71251.5			2457.64	106085
		2458.48	1007.33			2458.48	36011.6			2458.48	71263.4			2458.48	106089
		2459.32	995.522			2459.32	36020.6			2459.32	71213.1			2459.32	106135
		2460.15	1043.47			2460.15	36047.4			2460.15	71248.7			2460.15	106099
		2460.99	995.8			2460.99	36029.8			2460.99	71228			2460.99	106145
		2461.83	983.981			2461.83	36027			2461.83	71222.1			2461.83	106099
		2462.67	1031.96			2462.67	36012.4			2462.67	71248.8			2462.67	106108
		2463.5	1017.15			2463.5	36006.7			2463.5	71219.3			2463.5	106128
		2464.34	1014.3			2464.34	36003.9			2464.34	71243			2464.34	106092
		2465.18	981.53			2465.18	35995.1			2465.18	71228.2			2465.18	106125
		2466.01	1002.61			2466.01	36022			2466.01	71243.1			2466.01	106141
		2466.85	1002.75			2466.85	36001.4			2466.85	71243.1			2466.85	106089
		2467.69	987.916			2467.69	36019.3			2467.69	71237.3			2467.69	106109
		2468.52	1012			2468.52	35992.8			2468.52	71213.6			2468.52	106109
		2469.36	979.199			2469.36	36025.6			2469.36	71210.6			2469.36	106128
		2470.2	970.345			2470.2	35993.1			2470.2	71237.4			2470.2	106089
		2471.03	1012.41			2471.03	36025.9			2471.03	71243.4			2471.03	106105
		2471.87	976.595			2471.87	35993.5			2471.87	71237.5			2471.87	106128
		2472.7	982.718			2472.7	35999.5			2472.7	71243.5			2472.7	106102
		2473.54	1000.83			2473.54	36014.6			2473.54	71246.5			2473.54	106125
		2474.37	967.989			2474.37	36014.7			2474.37	71210.9			2474.37	106102
		2475.21	1007.09			2475.21	35991.1			2475.21	71258.5			2475.21	106112
		2476.04	1016.22			2476.04	36032.9			2476.04	71249.6			2476.04	106112
		2476.88	998.362			2476.88	36059.8			2476.88	71243.7			2476.88	106132
		2477.71	1001.49			2477.71	36027.2			2477.71	71240.8			2477.71	106106
		2478.55	989.622			2478.55	36000.6			2478.55	71199.2			2478.55	106109
		2479.38	1016.76			2479.38	35971.1			2479.38	71240.9			2479.38	106132
		2480.21	1028.9			2480.21	35986.1			2480.21	71220.1			2480.21	106099
		2481.05	990.007			2481.05	36016			2481.05	71246.9			2481.05	106079
		2481.88	1023.17			2481.88	36001.3			2481.88	71229.1			2481.88	106102
		2482.71	1005.28			2482.71	36013.3			2482.71	71220.2			2482.71	106086
		2483.55	1002.41			2483.55	35974.8			2483.55	71273.8			2483.55	106086
		2484.38	1032.58			2484.38	35960			2484.38	71259			2484.38	106122
		2485.21	1014.68			2485.21	36013.8			2485.21	71223.3			2485.21	106116
		2486.05	1002.79			2486.05	35984.1			2486.05	71247.2			2486.05	106132
		2486.88	1020.96			2486.88	36005.1			2486.88	71229.4			2486.88	106096
		2487.71	1012.07			2487.71	36002.3			2487.71	71208.5			2487.71	106112
		2488.54	994.154			2488.54	36017.4			2488.54	71253.3			2488.54	106112
		2489.38	1000.3			2489.38	36017.5			2489.38	71220.5			2489.38	106142
		2490.21	1006.44			2490.21	36002.8			2490.21	71220.6			2490.21	106112
		2491.04	997.54			2491.04	35988			2491.04	71217.6			2491.04	106126
		2491.87	1003.68			2491.87	36015			2491.87	71262.4			2491.87	106093
		2492.71	1012.84			2492.71	35991.3			2492.71	71208.8			2492.71	106079
		2493.54	1009.96			2493.54	36009.3			2493.54	71256.5			2493.54	106106
		2494.37	1010.09			2494.37	35997.5			2494.37	71256.6			2494.37	106086
		2495.2	1007.2			2495.2	36003.6			2495.2	71247.7			2495.2	106109
		2496.03	1007.33			2496.03	36006.8			2496.03	71244.8			2496.03	106113
		2496.86	998.413			2496.86	35995			2496.86	71241.8			2496.86	106093
		2497.69	1013.61			2497.69	36033.9			2497.69	71200.1			2497.69	106099
		2498.52	1013.73			2498.52	36004.2			2498.52	71221			2498.52	106089
		2499.35	1025.92			2499.35	36007.3			2499.35	71244.9			2499.35	106089
		2500.18	1032.08			2500.18	35995.5			2500.18	71218.1			2500.18	106056
		2501.01	999.03			2501.01	36043.5			2501.01	71230.1			2501.01	106116
		2501.84	1005.19			2501.84	35995.8			2501.84	71230.1			2501.84	106123
		2502.67	1005.31			2502.67	35984			2502.67	71230.2			2502.67	106083
		2503.5	1008.45			2503.5	36032			2503.5	71233.2			2503.5	106133
		2504.33	1002.54			2504.33	36017.1			2504.33	71209.3			2504.33	106096
		2505.16	990.586			2505.16	36014.3			2505.16	71206.4			2505.16	106086
		2505.99	999.764			2505.99	35981.5			2505.99	71239.3			2505.99	106106
		2506.82	996.865			2506.82	36002.6			2506.82	71215.4			2506.82	106080
		2507.65	1012.09			2507.65	36002.7			2507.65	71227.4			2507.65	106080
		2508.48	1012.21			2508.48	35987.9			2508.48	71194.6			2508.48	106129
		2509.3	970.033			2509.3	36012			2509.3	71209.6			2509.3	106113
		2510.13	1018.5			2510.13	35979.2			2510.13	71221.6			2510.13	106086
		2510.96	1000.49			2510.96	35970.3			2510.96	71236.6			2510.96	106096
		2511.79	994.565			2511.79	36012.4			2511.79	71188.7			2511.79	106093
		2512.62	1024.92			2512.62	35976.6			2512.62	71233.7			2512.62	106123
		2513.45	1015.97			2513.45	35982.7			2513.45	71248.7			2513.45	106086
		2514.27	1010.05			2514.27	36000.8			2514.27	71245.8			2514.27	106096
		2515.1	1001.09			2515.1	35968			2515.1	71248.8			2515.1	106093
		2515.93	980.029			2515.93	36007.1			2515.93	71245.9			2515.93	106103
		2516.75	1001.33			2516.75	36016.2			2516.75	71224.9			2516.75	106096
		2517.58	986.315			2517.58	35998.4			2517.58	71219			2517.58	106103
		2518.41	992.487			2518.41	36001.5			2518.41	71189			2518.41	106057
		2519.24	980.491			2519.24	35989.6			2519.24	71219			2519.24	106097
		2520.06	992.722			2520.06	36016.8			2520.06	71225.1			2520.06	106083
		2520.89	995.869			2520.89	36028.9			2520.89	71189.1			2520.89	106097
		2521.71	1023.26			2521.71	35990			2521.71	71225.2			2521.71	106080
		2522.54	1005.2			2522.54	36023.2			2522.54	71225.2			2522.54	106080
		2523.37	1023.5			2523.37	36005.3			2523.37	71243.3			2523.37	106113
[truncated: 1,336 more rows]

## Sheet: Fig. 3a
Fig. 3a
		Suction rate [mL/min]	FL Intensity [arb. units]	error
		2	0.04233	0.01267
		4	0.048	0.015
		5	0.09502	0.008
		6	0.09363	0.00917
		8	0.09073	0.009

## Sheet: Fig. 3b
Fig. 3b
		Injection rate [mL/min]	FL Intensity [arb. units]	error
		5	0.045	0.006
		10	0.051	0.0065
		15	0.06867	0.01
		20	0.075	0.02
		25	0.10133	0.017

## Sheet: Fig. 3c
Fig. 3c
		Glycerin concentration [wt%]	FL Intensity [arb. units]	error	Viscosity [cP]	error
		0	0.07567	0.0065	0.95743	0.14681
		10	0.104	0.003	1.2328	0.11342
		20	0.1262	0.0025	1.6489	0.0947
		30	0.1245	0.02133	2.1763	0.19737

## Sheet: Fig. 3d
Fig. 3d
		SNP concentration [wt%]	FL Intensity [arb. units]	error	Viscosity [cP]	error
		0	0.06133	0.02467	1	0.14681
		5.65	0.08333	0.03433	1.1	0.11342
		11.3	0.12533	0.04133	1.3	0.0947
		16.95	0.30967	0.03467	1.5	0.19737

## Sheet: Fig. 3h
Fig. 3h
			Injection time [s]	FL Intensity [arb. units]	error
		Pure water	0	0	0.008
			60	0.00615	0.01467
			120	0.01755	0.015
			180	0.01965	0.008
			240	0.02185	0.00917
			270	0.03143	0.009
		Glycerin	0	0	0.006
			60	0.0131	0.0165
			120	0.063	0.03076
			180	0.0864	0.02115
			240	0.09635	0.01133
			270	0.1125	0.00973
		SNPs	0	0	0.0051
			60	0.02375	0.02467
			120	0.09115	0.01713
			180	0.10813	0.01933
			240	0.1385	0.03235
			270	0.3096	0.01802
		RBCs	0	0	0
			30	0.00975	0.001
			60	0.01975	0.0035
			90	0.04625	0.0075
			120	0.0775	0.0082
			150	0.074	0.005
			180	0.0853	0.0073
			210	0.09688	0.0075
			240	0.12913	0.0141
			270	0.275	0.0171
		Yeast-1	0	0	0
			30	0.006	0.00153
			60	0.02131	0.0023
			90	0.0393	0.00535
			120	0.0767	0.00918
			150	0.07817	0.01148
			180	0.08819	0.02066
			210	0.09125	0.01454
			240	0.1296	0.02372
			270	0.2265	0.01147
		Yeast-2	0	0	0
			30	0.0039	0.0031
			60	0.0189	0.0061
			90	0.0301	0.00732
			120	0.0635	0.0092
			150	0.0682	0.01606
			180	0.0805	0.00826
			210	0.0846	0.0151
			240	0.1141	0.0133
			270	0.171	0.012

## Sheet: Fig. 5c
Fig. 5c
		Angle	Normal Stress [kPa]	error	Shear Stress [kPa]	error
		60	23.0366	0.11378	1.02113	0.00117
		55	23.3409	0.1281	1.02626	0.00063325
		50	23.7177	0.09433	1.00602	0.00090025
		45	24.0497	0.11078	0.98518	0.01154
		40	24.2759	0.1661	0.96531	0.00972
		35	24.5315	0.18375	0.93605	0.01306
		30	24.7396	0.2164	0.91683	0.02125
		25	24.9628	0.31078	0.89116	0.03609
		20	25.1435	0.3822	0.86685	0.05045
		15	25.277	0.43263	0.84226	0.07259
		10	25.3773	0.492	0.81929	0.08954
		5	25.4306	0.54658	0.80599	0.11053
		0	25.4582	0.62275	0.79385	0.12841
		-5	25.4238	0.564	0.80784	0.11287
		-10	25.3483	0.53778	0.82915	0.09898
		-15	25.227	0.53385	0.85159	0.08541
		-20	25.0527	0.5404	0.88027	0.06222
		-25	24.8469	0.50737	0.90973	0.04564
		-30	24.5864	0.48385	0.9335	0.03856
		-35	24.3067	0.43017	0.9629	0.02686
		-40	24.0321	0.37152	0.99328	0.02606
		-45	23.7974	0.26392	1.01038	0.02034
		-50	23.5318	0.1765	1.02626	0.01898
		-55	23.2281	0.1203	1.03302	0.01406
		-60	22.9685	0.19225	1.0276	0.01231

## Sheet: Fig. 5d
Fig. 5d
		Glycerin Concentration [wt.%]	Energy [µJ]	Glycerin Concentration [wt.%]	FL Intensity [arb. units]	error bar
		0	1.68257	0	0.07567	0.0065
		5	5.81086	10	0.104	0.003
		10	11.0846	20	0.1262	0.0025
		15	21.9973	30	0.1245	0.02133
		20	37.9567
		25	50.5734
		30	63.0625

## Sheet: Fig. 5e
Fig. 5e
		SNP Concentration [wt.%]	Energy [µJ]	FL Intensity [arb. units]	error bar
		0	1.68257	0.06133	0.02467
		5.65	33.1764	0.08333	0.03433
		11.3	89.4849	0.12533	0.04133
		16.95	164.755	0.30967	0.03467

[truncated: 15 more sheets: Fig. 5f, SI Fig. 2, SI Fig. 7a, SI Fig. 7b, SI Fig. 7c, SI Fig. 8a, SI Fig. 8b, SI Fig. 9, SI Fig. 10, SI Fig. 11c, SI Fig. 14b, SI Fig. 14c, SI Fig. 14d, SI Fig. 14e, SI Fig. 14f]
